# Supplementary material for: Sex-specific distribution and classification of Wolbachia infections and mitochondrial DNA haplogroups in Aedes albopictus from the Indo-Pacific
Source: PLoS Negl Trop Dis. 2022 Apr 13;16(4):e0010139. doi: 10.1371/journal.pntd.0010139 (PMC9037918; doi:10.1371/journal.pntd.0010139)
Supplement: S1 Table — The number of base substitutions per site from between haplotype sequences are shown. Standard error estimates are shown in the last column. Analyses were conducted using the Kimura 2-parameter model. The analysis involved 26 nucleotide sequences. All positions containing gaps and missing data were eliminated. There were a total of 623 positions in the final dataset. Evolutionary analyses were conducted in MEGA7. (XLS) [file pntd.0010139.s003.xls]

## Sheet: MatrixOutput
Species 1	Species 2	Dist	Std. Err
Ae. scutellaris	Cryptic Aedes sp. CH-H10	0.101252	0.0139671
Ae. scutellaris	Cryptic Aedes sp. CH-H14	0.0921113	0.0130565
Cryptic Aedes sp. CH-H10	Cryptic Aedes sp. CH-H14	0.00809079	0.00355534
Ae. scutellaris	H1 Vanu Xmas PNG	0.127611	0.0161048
Cryptic Aedes sp. CH-H10	H1 Vanu Xmas PNG	0.0958467	0.0141527
Cryptic Aedes sp. CH-H14	H1 Vanu Xmas PNG	0.101413	0.0144652
Ae. scutellaris	H2 Indo TS TL PH	0.125681	0.0157636
Cryptic Aedes sp. CH-H10	H2 Indo TS TL PH	0.0921702	0.0135413
Cryptic Aedes sp. CH-H14	H2 Indo TS TL PH	0.0976951	0.0139281
H1 Vanu Xmas PNG	H2 Indo TS TL PH	0.00809079	0.00358869
Ae. scutellaris	H3 Indo	0.123758	0.0155835
Cryptic Aedes sp. CH-H10	H3 Indo	0.090342	0.0133267
Cryptic Aedes sp. CH-H14	H3 Indo	0.0958467	0.0137109
H1 Vanu Xmas PNG	H3 Indo	0.00972478	0.00393943
H2 Indo TS TL PH	H3 Indo	0.00160772	0.0014789
Ae. scutellaris	H4 Indo TL	0.123758	0.0156727
Cryptic Aedes sp. CH-H10	H4 Indo TL	0.094005	0.0136037
Cryptic Aedes sp. CH-H14	H4 Indo TL	0.0995504	0.0140144
H1 Vanu Xmas PNG	H4 Indo TL	0.00972478	0.00394012
H2 Indo TS TL PH	H4 Indo TL	0.00160772	0.00154046
H3 Indo	H4 Indo TL	0.00322062	0.00210005
Ae. scutellaris	H5 Indo	0.119933	0.0152673
Cryptic Aedes sp. CH-H10	H5 Indo	0.0867056	0.0129598
Cryptic Aedes sp. CH-H14	H5 Indo	0.0921702	0.0133108
H1 Vanu Xmas PNG	H5 Indo	0.0130089	0.00437475
H2 Indo TS TL PH	H5 Indo	0.00483875	0.00265476
H3 Indo	H5 Indo	0.00322062	0.002194
H4 Indo TL	H5 Indo	0.00646213	0.00307511
Ae. scutellaris	H6 Indo	0.125681	0.0157636
Cryptic Aedes sp. CH-H10	H6 Indo	0.094005	0.013748
Cryptic Aedes sp. CH-H14	H6 Indo	0.0995504	0.0140662
H1 Vanu Xmas PNG	H6 Indo	0.00972478	0.00391231
H2 Indo TS TL PH	H6 Indo	0.00160772	0.00151964
H3 Indo	H6 Indo	0.00322062	0.00208126
H4 Indo TL	H6 Indo	0.00322062	0.00211006
H5 Indo	H6 Indo	0.00646213	0.00300806
Ae. scutellaris	H7 Indo	0.127611	0.0160624
Cryptic Aedes sp. CH-H10	H7 Indo	0.094005	0.0138199
Cryptic Aedes sp. CH-H14	H7 Indo	0.0995504	0.0141938
H1 Vanu Xmas PNG	H7 Indo	0.0113641	0.00432728
H2 Indo TS TL PH	H7 Indo	0.00322062	0.00221071
H3 Indo	H7 Indo	0.00483875	0.00268144
H4 Indo TL	H7 Indo	0.00483875	0.00264608
H5 Indo	H7 Indo	0.00809079	0.00348385
H6 Indo	H7 Indo	0.00483875	0.00266209
Ae. scutellaris	H8 TL	0.123758	0.0156846
Cryptic Aedes sp. CH-H10	H8 TL	0.090342	0.0134972
Cryptic Aedes sp. CH-H14	H8 TL	0.0958467	0.013871
H1 Vanu Xmas PNG	H8 TL	0.00646213	0.00312827
H2 Indo TS TL PH	H8 TL	0.00160772	0.00162052
H3 Indo	H8 TL	0.00322062	0.00214029
H4 Indo TL	H8 TL	0.00322062	0.0023097
H5 Indo	H8 TL	0.00646213	0.00301178
H6 Indo	H8 TL	0.00322062	0.0022115
H7 Indo	H8 TL	0.00483875	0.00277752
Ae. scutellaris	H9 SRI TL	0.127611	0.0159268
Cryptic Aedes sp. CH-H10	H9 SRI TL	0.0958467	0.0139079
Cryptic Aedes sp. CH-H14	H9 SRI TL	0.101413	0.0142455
H1 Vanu Xmas PNG	H9 SRI TL	0.00322062	0.00224735
H2 Indo TS TL PH	H9 SRI TL	0.00483875	0.00268411
H3 Indo	H9 SRI TL	0.00646213	0.00319278
H4 Indo TL	H9 SRI TL	0.00646213	0.00299763
H5 Indo	H9 SRI TL	0.00972478	0.0037892
H6 Indo	H9 SRI TL	0.00646213	0.00310608
H7 Indo	H9 SRI TL	0.00809079	0.00354427
H8 TL	H9 SRI TL	0.00646213	0.0031797
Ae. scutellaris	H10 Japan	0.125681	0.0158687
Cryptic Aedes sp. CH-H10	H10 Japan	0.094005	0.0138049
Cryptic Aedes sp. CH-H14	H10 Japan	0.0995504	0.0141725
H1 Vanu Xmas PNG	H10 Japan	0.00483875	0.00276898
H2 Indo TS TL PH	H10 Japan	0.00646213	0.00323371
H3 Indo	H10 Japan	0.00809079	0.00359832
H4 Indo TL	H10 Japan	0.00809079	0.00349874
H5 Indo	H10 Japan	0.0113641	0.00415277
H6 Indo	H10 Japan	0.00809079	0.00367702
H7 Indo	H10 Japan	0.00972478	0.00399251
H8 TL	H10 Japan	0.00483875	0.00271996
H9 SRI TL	H10 Japan	0.00483875	0.00270954
Ae. scutellaris	H11 Malaysia SNGP Thai Indo Fiji PH VT PNG	0.123758	0.0156173
Cryptic Aedes sp. CH-H10	H11 Malaysia SNGP Thai Indo Fiji PH VT PNG	0.0921702	0.0136887
Cryptic Aedes sp. CH-H14	H11 Malaysia SNGP Thai Indo Fiji PH VT PNG	0.0976951	0.0140281
H1 Vanu Xmas PNG	H11 Malaysia SNGP Thai Indo Fiji PH VT PNG	0.00322062	0.00211689
H2 Indo TS TL PH	H11 Malaysia SNGP Thai Indo Fiji PH VT PNG	0.00809079	0.00349286
H3 Indo	H11 Malaysia SNGP Thai Indo Fiji PH VT PNG	0.00972478	0.00383918
H4 Indo TL	H11 Malaysia SNGP Thai Indo Fiji PH VT PNG	0.00972478	0.00377749
H5 Indo	H11 Malaysia SNGP Thai Indo Fiji PH VT PNG	0.0130089	0.00438831
H6 Indo	H11 Malaysia SNGP Thai Indo Fiji PH VT PNG	0.00972478	0.00382736
H7 Indo	H11 Malaysia SNGP Thai Indo Fiji PH VT PNG	0.0113641	0.00425308
H8 TL	H11 Malaysia SNGP Thai Indo Fiji PH VT PNG	0.00646213	0.00309171
H9 SRI TL	H11 Malaysia SNGP Thai Indo Fiji PH VT PNG	0.00322062	0.0021506
H10 Japan	H11 Malaysia SNGP Thai Indo Fiji PH VT PNG	0.00483875	0.00271422
Ae. scutellaris	H12 Malaysia	0.123758	0.0156173
Cryptic Aedes sp. CH-H10	H12 Malaysia	0.0921702	0.0136887
Cryptic Aedes sp. CH-H14	H12 Malaysia	0.0976951	0.0140281
H1 Vanu Xmas PNG	H12 Malaysia	0.00483875	0.00272614
H2 Indo TS TL PH	H12 Malaysia	0.00972478	0.00377686
H3 Indo	H12 Malaysia	0.0113641	0.00414824
H4 Indo TL	H12 Malaysia	0.0113641	0.00410007
H5 Indo	H12 Malaysia	0.014659	0.00467916
H6 Indo	H12 Malaysia	0.0113641	0.00408714
H7 Indo	H12 Malaysia	0.0130089	0.00450218
H8 TL	H12 Malaysia	0.00809079	0.00343889
H9 SRI TL	H12 Malaysia	0.00483875	0.00264082
H10 Japan	H12 Malaysia	0.00646213	0.00318659
H11 Malaysia SNGP Thai Indo Fiji PH VT PNG	H12 Malaysia	0.00160772	0.00158
Ae. scutellaris	H13 Malaysia VT	0.123758	0.0156826
Cryptic Aedes sp. CH-H10	H13 Malaysia VT	0.0921702	0.0137192
Cryptic Aedes sp. CH-H14	H13 Malaysia VT	0.0976951	0.0140407
H1 Vanu Xmas PNG	H13 Malaysia VT	0.00322062	0.00208835
H2 Indo TS TL PH	H13 Malaysia VT	0.00809079	0.0034569
H3 Indo	H13 Malaysia VT	0.00972478	0.00383308
H4 Indo TL	H13 Malaysia VT	0.00972478	0.00377784
H5 Indo	H13 Malaysia VT	0.00972478	0.00385003
H6 Indo	H13 Malaysia VT	0.00972478	0.00377735
H7 Indo	H13 Malaysia VT	0.0113641	0.00419902
H8 TL	H13 Malaysia VT	0.00646213	0.00303595
H9 SRI TL	H13 Malaysia VT	0.00322062	0.00219731
H10 Japan	H13 Malaysia VT	0.00483875	0.00262143
H11 Malaysia SNGP Thai Indo Fiji PH VT PNG	H13 Malaysia VT	0.00322062	0.00221103
H12 Malaysia	H13 Malaysia VT	0.00483875	0.00277282
Ae. scutellaris	H14 VT Sri Thai SNGP	0.125681	0.0158538
Cryptic Aedes sp. CH-H10	H14 VT Sri Thai SNGP	0.094005	0.013863
Cryptic Aedes sp. CH-H14	H14 VT Sri Thai SNGP	0.0995504	0.014188
H1 Vanu Xmas PNG	H14 VT Sri Thai SNGP	0.00160772	0.00149666
H2 Indo TS TL PH	H14 VT Sri Thai SNGP	0.00646213	0.0031797
H3 Indo	H14 VT Sri Thai SNGP	0.00809079	0.00358756
H4 Indo TL	H14 VT Sri Thai SNGP	0.00809079	0.00349755
H5 Indo	H14 VT Sri Thai SNGP	0.0113641	0.00408072
H6 Indo	H14 VT Sri Thai SNGP	0.00809079	0.00353748
H7 Indo	H14 VT Sri Thai SNGP	0.00972478	0.00395969
H8 TL	H14 VT Sri Thai SNGP	0.00483875	0.00268411
H9 SRI TL	H14 VT Sri Thai SNGP	0.00160772	0.00162052
H10 Japan	H14 VT Sri Thai SNGP	0.00322062	0.00219541
H11 Malaysia SNGP Thai Indo Fiji PH VT PNG	H14 VT Sri Thai SNGP	0.00160772	0.00150164
H12 Malaysia	H14 VT Sri Thai SNGP	0.00322062	0.0021924
H13 Malaysia VT	H14 VT Sri Thai SNGP	0.00160772	0.00154137
Ae. scutellaris	H15 VT	0.125681	0.0158538
Cryptic Aedes sp. CH-H10	H15 VT	0.0921702	0.0136886
Cryptic Aedes sp. CH-H14	H15 VT	0.0976951	0.0139809
H1 Vanu Xmas PNG	H15 VT	0.00322062	0.00222661
H2 Indo TS TL PH	H15 VT	0.00809079	0.00339972
H3 Indo	H15 VT	0.00972478	0.00377174
H4 Indo TL	H15 VT	0.00972478	0.00372816
H5 Indo	H15 VT	0.0130089	0.00424932
H6 Indo	H15 VT	0.00972478	0.00368301
H7 Indo	H15 VT	0.0113641	0.00416527
H8 TL	H15 VT	0.00646213	0.00297845
H9 SRI TL	H15 VT	0.00322062	0.00219599
H10 Japan	H15 VT	0.00483875	0.00274466
H11 Malaysia SNGP Thai Indo Fiji PH VT PNG	H15 VT	0.00322062	0.00214443
H12 Malaysia	H15 VT	0.00483875	0.00272718
H13 Malaysia VT	H15 VT	0.00322062	0.00219385
H14 VT Sri Thai SNGP	H15 VT	0.00160772	0.00155069
Ae. scutellaris	H16 Taiwan Mauri	0.123758	0.0156846
Cryptic Aedes sp. CH-H10	H16 Taiwan Mauri	0.0921702	0.0136344
Cryptic Aedes sp. CH-H14	H16 Taiwan Mauri	0.0976951	0.0139788
H1 Vanu Xmas PNG	H16 Taiwan Mauri	0.00322062	0.00220663
H2 Indo TS TL PH	H16 Taiwan Mauri	0.00483875	0.00283199
H3 Indo	H16 Taiwan Mauri	0.00646213	0.00322782
H4 Indo TL	H16 Taiwan Mauri	0.00646213	0.00316955
H5 Indo	H16 Taiwan Mauri	0.00972478	0.0038282
H6 Indo	H16 Taiwan Mauri	0.00646213	0.00328054
H7 Indo	H16 Taiwan Mauri	0.00809079	0.00371108
H8 TL	H16 Taiwan Mauri	0.00322062	0.00223193
H9 SRI TL	H16 Taiwan Mauri	0.00322062	0.00220108
H10 Japan	H16 Taiwan Mauri	0.00160772	0.00153164
H11 Malaysia SNGP Thai Indo Fiji PH VT PNG	H16 Taiwan Mauri	0.00322062	0.002131
H12 Malaysia	H16 Taiwan Mauri	0.00483875	0.00267676
H13 Malaysia VT	H16 Taiwan Mauri	0.00322062	0.00213258
H14 VT Sri Thai SNGP	H16 Taiwan Mauri	0.00160772	0.0015318
H15 VT	H16 Taiwan Mauri	0.00322062	0.00214699
Ae. scutellaris	H17 Taiwan	0.121842	0.0156079
Cryptic Aedes sp. CH-H10	H17 Taiwan	0.094005	0.0136833
Cryptic Aedes sp. CH-H14	H17 Taiwan	0.0995504	0.0140513
H1 Vanu Xmas PNG	H17 Taiwan	0.00483875	0.00280211
H2 Indo TS TL PH	H17 Taiwan	0.00646213	0.00316955
H3 Indo	H17 Taiwan	0.00809079	0.00350564
H4 Indo TL	H17 Taiwan	0.00483875	0.00283199
H5 Indo	H17 Taiwan	0.0113641	0.00408707
H6 Indo	H17 Taiwan	0.00809079	0.00354308
H7 Indo	H17 Taiwan	0.00972478	0.00394103
H8 TL	H17 Taiwan	0.00483875	0.00258238
H9 SRI TL	H17 Taiwan	0.00483875	0.00276689
H10 Japan	H17 Taiwan	0.00322062	0.00211672
H11 Malaysia SNGP Thai Indo Fiji PH VT PNG	H17 Taiwan	0.00483875	0.00263919
H12 Malaysia	H17 Taiwan	0.00646213	0.00317271
H13 Malaysia VT	H17 Taiwan	0.00483875	0.00268741
H14 VT Sri Thai SNGP	H17 Taiwan	0.00322062	0.00219529
H15 VT	H17 Taiwan	0.00483875	0.00270238
H16 Taiwan Mauri	H17 Taiwan	0.00160772	0.00154046
Ae. scutellaris	H18 VT Thai	0.127611	0.0159953
Cryptic Aedes sp. CH-H10	H18 VT Thai	0.094005	0.013863
Cryptic Aedes sp. CH-H14	H18 VT Thai	0.0995504	0.014188
H1 Vanu Xmas PNG	H18 VT Thai	0.00322062	0.00208045
H2 Indo TS TL PH	H18 VT Thai	0.00809079	0.00354909
H3 Indo	H18 VT Thai	0.00972478	0.00390357
H4 Indo TL	H18 VT Thai	0.00972478	0.00380751
H5 Indo	H18 VT Thai	0.0130089	0.00444607
H6 Indo	H18 VT Thai	0.00972478	0.00388357
H7 Indo	H18 VT Thai	0.0113641	0.00425212
H8 TL	H18 VT Thai	0.00646213	0.00315007
H9 SRI TL	H18 VT Thai	0.00322062	0.00218493
H10 Japan	H18 VT Thai	0.00483875	0.0026175
H11 Malaysia SNGP Thai Indo Fiji PH VT PNG	H18 VT Thai	0.00322062	0.00218003
H12 Malaysia	H18 VT Thai	0.00483875	0.00279517
H13 Malaysia VT	H18 VT Thai	0.00322062	0.002268
H14 VT Sri Thai SNGP	H18 VT Thai	0.00160772	0.00154243
H15 VT	H18 VT Thai	0.00322062	0.0022116
H16 Taiwan Mauri	H18 VT Thai	0.00322062	0.00218898
H17 Taiwan	H18 VT Thai	0.00483875	0.00265579
Ae. scutellaris	H19 Thai	0.121842	0.0156479
Cryptic Aedes sp. CH-H10	H19 Thai	0.0976951	0.0138981
Cryptic Aedes sp. CH-H14	H19 Thai	0.0995504	0.0141697
H1 Vanu Xmas PNG	H19 Thai	0.00483875	0.00266311
H2 Indo TS TL PH	H19 Thai	0.00972478	0.00391576
H3 Indo	H19 Thai	0.0113641	0.00424169
H4 Indo TL	H19 Thai	0.0113641	0.00419304
H5 Indo	H19 Thai	0.014659	0.004746
H6 Indo	H19 Thai	0.0113641	0.00417098
H7 Indo	H19 Thai	0.0130089	0.00456033
H8 TL	H19 Thai	0.00809079	0.00346905
H9 SRI TL	H19 Thai	0.00483875	0.0027531
H10 Japan	H19 Thai	0.00646213	0.00318072
H11 Malaysia SNGP Thai Indo Fiji PH VT PNG	H19 Thai	0.00483875	0.00255585
H12 Malaysia	H19 Thai	0.00646213	0.00299788
H13 Malaysia VT	H19 Thai	0.00483875	0.00269064
H14 VT Sri Thai SNGP	H19 Thai	0.00322062	0.00213934
H15 VT	H19 Thai	0.00483875	0.00259122
H16 Taiwan Mauri	H19 Thai	0.00483875	0.00261853
H17 Taiwan	H19 Thai	0.00646213	0.00307193
H18 VT Thai	H19 Thai	0.00483875	0.00265767
Ae. scutellaris	H20 Thai	0.127611	0.0161119
Cryptic Aedes sp. CH-H10	H20 Thai	0.0958467	0.0140881
Cryptic Aedes sp. CH-H14	H20 Thai	0.101413	0.0143696
H1 Vanu Xmas PNG	H20 Thai	0.00646213	0.00304589
H2 Indo TS TL PH	H20 Thai	0.0113641	0.00406911
H3 Indo	H20 Thai	0.0130089	0.00438985
H4 Indo TL	H20 Thai	0.0130089	0.00424386
H5 Indo	H20 Thai	0.0163147	0.004865
H6 Indo	H20 Thai	0.0130089	0.00438175
H7 Indo	H20 Thai	0.014659	0.00481142
H8 TL	H20 Thai	0.00972478	0.00369989
H9 SRI TL	H20 Thai	0.00646213	0.00309556
H10 Japan	H20 Thai	0.00809079	0.00340527
H11 Malaysia SNGP Thai Indo Fiji PH VT PNG	H20 Thai	0.00322062	0.00224244
H12 Malaysia	H20 Thai	0.00483875	0.00276898
H13 Malaysia VT	H20 Thai	0.00646213	0.00305124
H14 VT Sri Thai SNGP	H20 Thai	0.00483875	0.00264342
H15 VT	H20 Thai	0.00646213	0.00309743
H16 Taiwan Mauri	H20 Thai	0.00646213	0.00295556
H17 Taiwan	H20 Thai	0.00809079	0.00324781
H18 VT Thai	H20 Thai	0.00646213	0.0030421
H19 Thai	H20 Thai	0.00809079	0.00340871
Ae. scutellaris	H21 Indo	0.127567	0.0158396
Cryptic Aedes sp. CH-H10	H21 Indo	0.0939796	0.0135703
Cryptic Aedes sp. CH-H14	H21 Indo	0.0995147	0.0139906
H1 Vanu Xmas PNG	H21 Indo	0.00971098	0.00392527
H2 Indo TS TL PH	H21 Indo	0.00160707	0.00159215
H3 Indo	H21 Indo	0.00321738	0.00211208
H4 Indo TL	H21 Indo	0.00321738	0.00221921
H5 Indo	H21 Indo	0.00645364	0.00300833
H6 Indo	H21 Indo	0.00321738	0.00215622
H7 Indo	H21 Indo	0.00483289	0.00264728
H8 TL	H21 Indo	0.00321738	0.00218746
H9 SRI TL	H21 Indo	0.00645364	0.00311339
H10 Japan	H21 Indo	0.00807965	0.00354983
H11 Malaysia SNGP Thai Indo Fiji PH VT PNG	H21 Indo	0.00971098	0.00379057
H12 Malaysia	H21 Indo	0.0113476	0.00405545
H13 Malaysia VT	H21 Indo	0.00971098	0.0037551
H14 VT Sri Thai SNGP	H21 Indo	0.00807965	0.00349541
H15 VT	H21 Indo	0.00971098	0.00364724
H16 Taiwan Mauri	H21 Indo	0.00645364	0.00319665
H17 Taiwan	H21 Indo	0.00807965	0.00350152
H18 VT Thai	H21 Indo	0.00971098	0.00382393
H19 Thai	H21 Indo	0.0113476	0.004247
H20 Thai	H21 Indo	0.0129897	0.00425196
Ae. scutellaris	H22 Taiwan	0.125681	0.0158871
Cryptic Aedes sp. CH-H10	H22 Taiwan	0.094005	0.0138022
Cryptic Aedes sp. CH-H14	H22 Taiwan	0.0995504	0.0141793
H1 Vanu Xmas PNG	H22 Taiwan	0.00646213	0.0032682
H2 Indo TS TL PH	H22 Taiwan	0.00809079	0.00366729
H3 Indo	H22 Taiwan	0.00972478	0.00396372
H4 Indo TL	H22 Taiwan	0.00972478	0.00400598
H5 Indo	H22 Taiwan	0.0130089	0.0044822
H6 Indo	H22 Taiwan	0.00972478	0.00403488
H7 Indo	H22 Taiwan	0.0113641	0.0044458
H8 TL	H22 Taiwan	0.00646213	0.0031676
H9 SRI TL	H22 Taiwan	0.00646213	0.00321484
H10 Japan	H22 Taiwan	0.00483875	0.00277084
H11 Malaysia SNGP Thai Indo Fiji PH VT PNG	H22 Taiwan	0.00646213	0.00312233
H12 Malaysia	H22 Taiwan	0.00483875	0.00261958
H13 Malaysia VT	H22 Taiwan	0.00646213	0.00316407
H14 VT Sri Thai SNGP	H22 Taiwan	0.00483875	0.00273262
H15 VT	H22 Taiwan	0.00646213	0.00316776
H16 Taiwan Mauri	H22 Taiwan	0.00322062	0.00227382
H17 Taiwan	H22 Taiwan	0.00483875	0.00284827
H18 VT Thai	H22 Taiwan	0.00646213	0.00327815
H19 Thai	H22 Taiwan	0.00809079	0.00349727
H20 Thai	H22 Taiwan	0.00972478	0.00371187
H21 Indo	H22 Taiwan	0.00971098	0.00395855
Ae. scutellaris	H23 VT	0.123758	0.0157351
Cryptic Aedes sp. CH-H10	H23 VT	0.0958467	0.0138609
Cryptic Aedes sp. CH-H14	H23 VT	0.101413	0.0141976
H1 Vanu Xmas PNG	H23 VT	0.00322062	0.00219454
H2 Indo TS TL PH	H23 VT	0.00809079	0.00360053
H3 Indo	H23 VT	0.00972478	0.00395279
H4 Indo TL	H23 VT	0.00972478	0.00390902
H5 Indo	H23 VT	0.0130089	0.00444023
H6 Indo	H23 VT	0.00972478	0.00395271
H7 Indo	H23 VT	0.0113641	0.00428291
H8 TL	H23 VT	0.00646213	0.00311376
H9 SRI TL	H23 VT	0.00322062	0.00230717
H10 Japan	H23 VT	0.00483875	0.00273271
H11 Malaysia SNGP Thai Indo Fiji PH VT PNG	H23 VT	0.00322062	0.00212542
H12 Malaysia	H23 VT	0.00483875	0.00265583
H13 Malaysia VT	H23 VT	0.00322062	0.00222017
H14 VT Sri Thai SNGP	H23 VT	0.00160772	0.00153313
H15 VT	H23 VT	0.00322062	0.00212729
H16 Taiwan Mauri	H23 VT	0.00322062	0.00215047
H17 Taiwan	H23 VT	0.00483875	0.00269772
H18 VT Thai	H23 VT	0.00322062	0.0021182
H19 Thai	H23 VT	0.00160772	0.00156957
H20 Thai	H23 VT	0.00646213	0.00312352
H21 Indo	H23 VT	0.00971098	0.0038987
H22 Taiwan	H23 VT	0.00646213	0.00317477

## Sheet: Sheet1
Species 1	Species 2	Dist	Std. Err
Ae. scutellaris	H1 Vanu Xmas PNG	0.127611	0.0161048
Ae. scutellaris	H7 Indo	0.127611	0.0160624
Ae. scutellaris	H9 SRI TL	0.127611	0.0159268
Ae. scutellaris	H18 VT Thai	0.127611	0.0159953
Ae. scutellaris	H20 Thai	0.127611	0.0161119
Ae. scutellaris	H21 Indo	0.127567	0.0158396
Ae. scutellaris	H2 Indo TS TL PH	0.125681	0.0157636
Ae. scutellaris	H6 Indo	0.125681	0.0157636
Ae. scutellaris	H10 Japan	0.125681	0.0158687
Ae. scutellaris	H14 VT Sri Thai SNGP	0.125681	0.0158538
Ae. scutellaris	H15 VT	0.125681	0.0158538
Ae. scutellaris	H22 Taiwan	0.125681	0.0158871
Ae. scutellaris	H3 Indo	0.123758	0.0155835
Ae. scutellaris	H4 Indo TL	0.123758	0.0156727
Ae. scutellaris	H8 TL	0.123758	0.0156846
Ae. scutellaris	H11 Malaysia SNGP Thai Indo Fiji PH VT PNG	0.123758	0.0156173
Ae. scutellaris	H12 Malaysia	0.123758	0.0156173
Ae. scutellaris	H13 Malaysia VT	0.123758	0.0156826
Ae. scutellaris	H16 Taiwan Mauri	0.123758	0.0156846
Ae. scutellaris	H23 VT	0.123758	0.0157351
Ae. scutellaris	H17 Taiwan	0.121842	0.0156079
Ae. scutellaris	H19 Thai	0.121842	0.0156479
Ae. scutellaris	H5 Indo	0.119933	0.0152673
Cryptic Aedes sp. CH-H14	H1 Vanu Xmas PNG	0.101413	0.0144652
Cryptic Aedes sp. CH-H14	H9 SRI TL	0.101413	0.0142455
Cryptic Aedes sp. CH-H14	H20 Thai	0.101413	0.0143696
Cryptic Aedes sp. CH-H14	H23 VT	0.101413	0.0141976
Ae. scutellaris	Cryptic Aedes sp. CH-H10	0.101252	0.0139671
Cryptic Aedes sp. CH-H14	H4 Indo TL	0.0995504	0.0140144
Cryptic Aedes sp. CH-H14	H6 Indo	0.0995504	0.0140662
Cryptic Aedes sp. CH-H14	H7 Indo	0.0995504	0.0141938
Cryptic Aedes sp. CH-H14	H10 Japan	0.0995504	0.0141725
Cryptic Aedes sp. CH-H14	H14 VT Sri Thai SNGP	0.0995504	0.014188
Cryptic Aedes sp. CH-H14	H17 Taiwan	0.0995504	0.0140513
Cryptic Aedes sp. CH-H14	H18 VT Thai	0.0995504	0.014188
Cryptic Aedes sp. CH-H14	H19 Thai	0.0995504	0.0141697
Cryptic Aedes sp. CH-H14	H22 Taiwan	0.0995504	0.0141793
Cryptic Aedes sp. CH-H14	H21 Indo	0.0995147	0.0139906
Cryptic Aedes sp. CH-H14	H2 Indo TS TL PH	0.0976951	0.0139281
Cryptic Aedes sp. CH-H14	H11 Malaysia SNGP Thai Indo Fiji PH VT PNG	0.0976951	0.0140281
Cryptic Aedes sp. CH-H14	H12 Malaysia	0.0976951	0.0140281
Cryptic Aedes sp. CH-H14	H13 Malaysia VT	0.0976951	0.0140407
Cryptic Aedes sp. CH-H14	H15 VT	0.0976951	0.0139809
Cryptic Aedes sp. CH-H14	H16 Taiwan Mauri	0.0976951	0.0139788
Cryptic Aedes sp. CH-H10	H19 Thai	0.0976951	0.0138981
Cryptic Aedes sp. CH-H10	H1 Vanu Xmas PNG	0.0958467	0.0141527
Cryptic Aedes sp. CH-H14	H3 Indo	0.0958467	0.0137109
Cryptic Aedes sp. CH-H14	H8 TL	0.0958467	0.013871
Cryptic Aedes sp. CH-H10	H9 SRI TL	0.0958467	0.0139079
Cryptic Aedes sp. CH-H10	H20 Thai	0.0958467	0.0140881
Cryptic Aedes sp. CH-H10	H23 VT	0.0958467	0.0138609
Cryptic Aedes sp. CH-H10	H4 Indo TL	0.094005	0.0136037
Cryptic Aedes sp. CH-H10	H6 Indo	0.094005	0.013748
Cryptic Aedes sp. CH-H10	H7 Indo	0.094005	0.0138199
Cryptic Aedes sp. CH-H10	H10 Japan	0.094005	0.0138049
Cryptic Aedes sp. CH-H10	H14 VT Sri Thai SNGP	0.094005	0.013863
Cryptic Aedes sp. CH-H10	H17 Taiwan	0.094005	0.0136833
Cryptic Aedes sp. CH-H10	H18 VT Thai	0.094005	0.013863
Cryptic Aedes sp. CH-H10	H22 Taiwan	0.094005	0.0138022
Cryptic Aedes sp. CH-H10	H21 Indo	0.0939796	0.0135703
Cryptic Aedes sp. CH-H10	H2 Indo TS TL PH	0.0921702	0.0135413
Cryptic Aedes sp. CH-H14	H5 Indo	0.0921702	0.0133108
Cryptic Aedes sp. CH-H10	H11 Malaysia SNGP Thai Indo Fiji PH VT PNG	0.0921702	0.0136887
Cryptic Aedes sp. CH-H10	H12 Malaysia	0.0921702	0.0136887
Cryptic Aedes sp. CH-H10	H13 Malaysia VT	0.0921702	0.0137192
Cryptic Aedes sp. CH-H10	H15 VT	0.0921702	0.0136886
Cryptic Aedes sp. CH-H10	H16 Taiwan Mauri	0.0921702	0.0136344
Ae. scutellaris	Cryptic Aedes sp. CH-H14	0.0921113	0.0130565
Cryptic Aedes sp. CH-H10	H3 Indo	0.090342	0.0133267
Cryptic Aedes sp. CH-H10	H8 TL	0.090342	0.0134972
Cryptic Aedes sp. CH-H10	H5 Indo	0.0867056	0.0129598
H5 Indo	H20 Thai	0.0163147	0.004865
H5 Indo	H12 Malaysia	0.014659	0.00467916
H5 Indo	H19 Thai	0.014659	0.004746
H7 Indo	H20 Thai	0.014659	0.00481142
H1 Vanu Xmas PNG	H5 Indo	0.0130089	0.00437475
H5 Indo	H11 Malaysia SNGP Thai Indo Fiji PH VT PNG	0.0130089	0.00438831
H7 Indo	H12 Malaysia	0.0130089	0.00450218
H5 Indo	H15 VT	0.0130089	0.00424932
H5 Indo	H18 VT Thai	0.0130089	0.00444607
H7 Indo	H19 Thai	0.0130089	0.00456033
H3 Indo	H20 Thai	0.0130089	0.00438985
H4 Indo TL	H20 Thai	0.0130089	0.00424386
H6 Indo	H20 Thai	0.0130089	0.00438175
H5 Indo	H22 Taiwan	0.0130089	0.0044822
H5 Indo	H23 VT	0.0130089	0.00444023
H20 Thai	H21 Indo	0.0129897	0.00425196
H1 Vanu Xmas PNG	H7 Indo	0.0113641	0.00432728
H5 Indo	H10 Japan	0.0113641	0.00415277
H7 Indo	H11 Malaysia SNGP Thai Indo Fiji PH VT PNG	0.0113641	0.00425308
H3 Indo	H12 Malaysia	0.0113641	0.00414824
H4 Indo TL	H12 Malaysia	0.0113641	0.00410007
H6 Indo	H12 Malaysia	0.0113641	0.00408714
H7 Indo	H13 Malaysia VT	0.0113641	0.00419902
H5 Indo	H14 VT Sri Thai SNGP	0.0113641	0.00408072
H7 Indo	H15 VT	0.0113641	0.00416527
H5 Indo	H17 Taiwan	0.0113641	0.00408707
H7 Indo	H18 VT Thai	0.0113641	0.00425212
H3 Indo	H19 Thai	0.0113641	0.00424169
H4 Indo TL	H19 Thai	0.0113641	0.00419304
H6 Indo	H19 Thai	0.0113641	0.00417098
H2 Indo TS TL PH	H20 Thai	0.0113641	0.00406911
H7 Indo	H22 Taiwan	0.0113641	0.0044458
H7 Indo	H23 VT	0.0113641	0.00428291
H12 Malaysia	H21 Indo	0.0113476	0.00405545
H19 Thai	H21 Indo	0.0113476	0.004247
H1 Vanu Xmas PNG	H3 Indo	0.00972478	0.00393943
H1 Vanu Xmas PNG	H4 Indo TL	0.00972478	0.00394012
H1 Vanu Xmas PNG	H6 Indo	0.00972478	0.00391231
H5 Indo	H9 SRI TL	0.00972478	0.0037892
H7 Indo	H10 Japan	0.00972478	0.00399251
H3 Indo	H11 Malaysia SNGP Thai Indo Fiji PH VT PNG	0.00972478	0.00383918
H4 Indo TL	H11 Malaysia SNGP Thai Indo Fiji PH VT PNG	0.00972478	0.00377749
H6 Indo	H11 Malaysia SNGP Thai Indo Fiji PH VT PNG	0.00972478	0.00382736
H2 Indo TS TL PH	H12 Malaysia	0.00972478	0.00377686
H3 Indo	H13 Malaysia VT	0.00972478	0.00383308
H4 Indo TL	H13 Malaysia VT	0.00972478	0.00377784
H5 Indo	H13 Malaysia VT	0.00972478	0.00385003
H6 Indo	H13 Malaysia VT	0.00972478	0.00377735
H7 Indo	H14 VT Sri Thai SNGP	0.00972478	0.00395969
H3 Indo	H15 VT	0.00972478	0.00377174
H4 Indo TL	H15 VT	0.00972478	0.00372816
H6 Indo	H15 VT	0.00972478	0.00368301
H5 Indo	H16 Taiwan Mauri	0.00972478	0.0038282
H7 Indo	H17 Taiwan	0.00972478	0.00394103
H3 Indo	H18 VT Thai	0.00972478	0.00390357
H4 Indo TL	H18 VT Thai	0.00972478	0.00380751
H6 Indo	H18 VT Thai	0.00972478	0.00388357
H2 Indo TS TL PH	H19 Thai	0.00972478	0.00391576
H8 TL	H20 Thai	0.00972478	0.00369989
H3 Indo	H22 Taiwan	0.00972478	0.00396372
H4 Indo TL	H22 Taiwan	0.00972478	0.00400598
H6 Indo	H22 Taiwan	0.00972478	0.00403488
H20 Thai	H22 Taiwan	0.00972478	0.00371187
H3 Indo	H23 VT	0.00972478	0.00395279
H4 Indo TL	H23 VT	0.00972478	0.00390902
H6 Indo	H23 VT	0.00972478	0.00395271
H1 Vanu Xmas PNG	H21 Indo	0.00971098	0.00392527
H11 Malaysia SNGP Thai Indo Fiji PH VT PNG	H21 Indo	0.00971098	0.00379057
H13 Malaysia VT	H21 Indo	0.00971098	0.0037551
H15 VT	H21 Indo	0.00971098	0.00364724
H18 VT Thai	H21 Indo	0.00971098	0.00382393
H21 Indo	H22 Taiwan	0.00971098	0.00395855
H21 Indo	H23 VT	0.00971098	0.0038987
Cryptic Aedes sp. CH-H10	Cryptic Aedes sp. CH-H14	0.00809079	0.00355534
H1 Vanu Xmas PNG	H2 Indo TS TL PH	0.00809079	0.00358869
H5 Indo	H7 Indo	0.00809079	0.00348385
H7 Indo	H9 SRI TL	0.00809079	0.00354427
H3 Indo	H10 Japan	0.00809079	0.00359832
H4 Indo TL	H10 Japan	0.00809079	0.00349874
H6 Indo	H10 Japan	0.00809079	0.00367702
H2 Indo TS TL PH	H11 Malaysia SNGP Thai Indo Fiji PH VT PNG	0.00809079	0.00349286
H8 TL	H12 Malaysia	0.00809079	0.00343889
H2 Indo TS TL PH	H13 Malaysia VT	0.00809079	0.0034569
H3 Indo	H14 VT Sri Thai SNGP	0.00809079	0.00358756
H4 Indo TL	H14 VT Sri Thai SNGP	0.00809079	0.00349755
H6 Indo	H14 VT Sri Thai SNGP	0.00809079	0.00353748
H2 Indo TS TL PH	H15 VT	0.00809079	0.00339972
H7 Indo	H16 Taiwan Mauri	0.00809079	0.00371108
H3 Indo	H17 Taiwan	0.00809079	0.00350564
H6 Indo	H17 Taiwan	0.00809079	0.00354308
H2 Indo TS TL PH	H18 VT Thai	0.00809079	0.00354909
H8 TL	H19 Thai	0.00809079	0.00346905
H10 Japan	H20 Thai	0.00809079	0.00340527
H17 Taiwan	H20 Thai	0.00809079	0.00324781
H19 Thai	H20 Thai	0.00809079	0.00340871
H2 Indo TS TL PH	H22 Taiwan	0.00809079	0.00366729
H19 Thai	H22 Taiwan	0.00809079	0.00349727
H2 Indo TS TL PH	H23 VT	0.00809079	0.00360053
H10 Japan	H21 Indo	0.00807965	0.00354983
H14 VT Sri Thai SNGP	H21 Indo	0.00807965	0.00349541
H17 Taiwan	H21 Indo	0.00807965	0.00350152
H4 Indo TL	H5 Indo	0.00646213	0.00307511
H5 Indo	H6 Indo	0.00646213	0.00300806
H1 Vanu Xmas PNG	H8 TL	0.00646213	0.00312827
H5 Indo	H8 TL	0.00646213	0.00301178
H3 Indo	H9 SRI TL	0.00646213	0.00319278
H4 Indo TL	H9 SRI TL	0.00646213	0.00299763
H6 Indo	H9 SRI TL	0.00646213	0.00310608
H8 TL	H9 SRI TL	0.00646213	0.0031797
H2 Indo TS TL PH	H10 Japan	0.00646213	0.00323371
H8 TL	H11 Malaysia SNGP Thai Indo Fiji PH VT PNG	0.00646213	0.00309171
H10 Japan	H12 Malaysia	0.00646213	0.00318659
H8 TL	H13 Malaysia VT	0.00646213	0.00303595
H2 Indo TS TL PH	H14 VT Sri Thai SNGP	0.00646213	0.0031797
H8 TL	H15 VT	0.00646213	0.00297845
H3 Indo	H16 Taiwan Mauri	0.00646213	0.00322782
H4 Indo TL	H16 Taiwan Mauri	0.00646213	0.00316955
H6 Indo	H16 Taiwan Mauri	0.00646213	0.00328054
H2 Indo TS TL PH	H17 Taiwan	0.00646213	0.00316955
H12 Malaysia	H17 Taiwan	0.00646213	0.00317271
H8 TL	H18 VT Thai	0.00646213	0.00315007
H10 Japan	H19 Thai	0.00646213	0.00318072
H12 Malaysia	H19 Thai	0.00646213	0.00299788
H17 Taiwan	H19 Thai	0.00646213	0.00307193
H1 Vanu Xmas PNG	H20 Thai	0.00646213	0.00304589
H9 SRI TL	H20 Thai	0.00646213	0.00309556
H13 Malaysia VT	H20 Thai	0.00646213	0.00305124
H15 VT	H20 Thai	0.00646213	0.00309743
H16 Taiwan Mauri	H20 Thai	0.00646213	0.00295556
H18 VT Thai	H20 Thai	0.00646213	0.0030421
H1 Vanu Xmas PNG	H22 Taiwan	0.00646213	0.0032682
H8 TL	H22 Taiwan	0.00646213	0.0031676
H9 SRI TL	H22 Taiwan	0.00646213	0.00321484
H11 Malaysia SNGP Thai Indo Fiji PH VT PNG	H22 Taiwan	0.00646213	0.00312233
H13 Malaysia VT	H22 Taiwan	0.00646213	0.00316407
H15 VT	H22 Taiwan	0.00646213	0.00316776
H18 VT Thai	H22 Taiwan	0.00646213	0.00327815
H8 TL	H23 VT	0.00646213	0.00311376
H20 Thai	H23 VT	0.00646213	0.00312352
H22 Taiwan	H23 VT	0.00646213	0.00317477
H5 Indo	H21 Indo	0.00645364	0.00300833
H9 SRI TL	H21 Indo	0.00645364	0.00311339
H16 Taiwan Mauri	H21 Indo	0.00645364	0.00319665
H2 Indo TS TL PH	H5 Indo	0.00483875	0.00265476
H3 Indo	H7 Indo	0.00483875	0.00268144
H4 Indo TL	H7 Indo	0.00483875	0.00264608
H6 Indo	H7 Indo	0.00483875	0.00266209
H7 Indo	H8 TL	0.00483875	0.00277752
H2 Indo TS TL PH	H9 SRI TL	0.00483875	0.00268411
H1 Vanu Xmas PNG	H10 Japan	0.00483875	0.00276898
H8 TL	H10 Japan	0.00483875	0.00271996
H9 SRI TL	H10 Japan	0.00483875	0.00270954
H10 Japan	H11 Malaysia SNGP Thai Indo Fiji PH VT PNG	0.00483875	0.00271422
H1 Vanu Xmas PNG	H12 Malaysia	0.00483875	0.00272614
H9 SRI TL	H12 Malaysia	0.00483875	0.00264082
H10 Japan	H13 Malaysia VT	0.00483875	0.00262143
H12 Malaysia	H13 Malaysia VT	0.00483875	0.00277282
H8 TL	H14 VT Sri Thai SNGP	0.00483875	0.00268411
H10 Japan	H15 VT	0.00483875	0.00274466
H12 Malaysia	H15 VT	0.00483875	0.00272718
H2 Indo TS TL PH	H16 Taiwan Mauri	0.00483875	0.00283199
H12 Malaysia	H16 Taiwan Mauri	0.00483875	0.00267676
H1 Vanu Xmas PNG	H17 Taiwan	0.00483875	0.00280211
H4 Indo TL	H17 Taiwan	0.00483875	0.00283199
H8 TL	H17 Taiwan	0.00483875	0.00258238
H9 SRI TL	H17 Taiwan	0.00483875	0.00276689
H11 Malaysia SNGP Thai Indo Fiji PH VT PNG	H17 Taiwan	0.00483875	0.00263919
H13 Malaysia VT	H17 Taiwan	0.00483875	0.00268741
H15 VT	H17 Taiwan	0.00483875	0.00270238
H10 Japan	H18 VT Thai	0.00483875	0.0026175
H12 Malaysia	H18 VT Thai	0.00483875	0.00279517
H17 Taiwan	H18 VT Thai	0.00483875	0.00265579
H1 Vanu Xmas PNG	H19 Thai	0.00483875	0.00266311
H9 SRI TL	H19 Thai	0.00483875	0.0027531
H11 Malaysia SNGP Thai Indo Fiji PH VT PNG	H19 Thai	0.00483875	0.00255585
H13 Malaysia VT	H19 Thai	0.00483875	0.00269064
H15 VT	H19 Thai	0.00483875	0.00259122
H16 Taiwan Mauri	H19 Thai	0.00483875	0.00261853
H18 VT Thai	H19 Thai	0.00483875	0.00265767
H12 Malaysia	H20 Thai	0.00483875	0.00276898
H14 VT Sri Thai SNGP	H20 Thai	0.00483875	0.00264342
H10 Japan	H22 Taiwan	0.00483875	0.00277084
H12 Malaysia	H22 Taiwan	0.00483875	0.00261958
H14 VT Sri Thai SNGP	H22 Taiwan	0.00483875	0.00273262
H17 Taiwan	H22 Taiwan	0.00483875	0.00284827
H10 Japan	H23 VT	0.00483875	0.00273271
H12 Malaysia	H23 VT	0.00483875	0.00265583
H17 Taiwan	H23 VT	0.00483875	0.00269772
H7 Indo	H21 Indo	0.00483289	0.00264728
H3 Indo	H4 Indo TL	0.00322062	0.00210005
H3 Indo	H5 Indo	0.00322062	0.002194
H3 Indo	H6 Indo	0.00322062	0.00208126
H4 Indo TL	H6 Indo	0.00322062	0.00211006
H2 Indo TS TL PH	H7 Indo	0.00322062	0.00221071
H3 Indo	H8 TL	0.00322062	0.00214029
H4 Indo TL	H8 TL	0.00322062	0.0023097
H6 Indo	H8 TL	0.00322062	0.0022115
H1 Vanu Xmas PNG	H9 SRI TL	0.00322062	0.00224735
H1 Vanu Xmas PNG	H11 Malaysia SNGP Thai Indo Fiji PH VT PNG	0.00322062	0.00211689
H9 SRI TL	H11 Malaysia SNGP Thai Indo Fiji PH VT PNG	0.00322062	0.0021506
H1 Vanu Xmas PNG	H13 Malaysia VT	0.00322062	0.00208835
H9 SRI TL	H13 Malaysia VT	0.00322062	0.00219731
H11 Malaysia SNGP Thai Indo Fiji PH VT PNG	H13 Malaysia VT	0.00322062	0.00221103
H10 Japan	H14 VT Sri Thai SNGP	0.00322062	0.00219541
H12 Malaysia	H14 VT Sri Thai SNGP	0.00322062	0.0021924
H1 Vanu Xmas PNG	H15 VT	0.00322062	0.00222661
H9 SRI TL	H15 VT	0.00322062	0.00219599
H11 Malaysia SNGP Thai Indo Fiji PH VT PNG	H15 VT	0.00322062	0.00214443
H13 Malaysia VT	H15 VT	0.00322062	0.00219385
H1 Vanu Xmas PNG	H16 Taiwan Mauri	0.00322062	0.00220663
H8 TL	H16 Taiwan Mauri	0.00322062	0.00223193
H9 SRI TL	H16 Taiwan Mauri	0.00322062	0.00220108
H11 Malaysia SNGP Thai Indo Fiji PH VT PNG	H16 Taiwan Mauri	0.00322062	0.002131
H13 Malaysia VT	H16 Taiwan Mauri	0.00322062	0.00213258
H15 VT	H16 Taiwan Mauri	0.00322062	0.00214699
H10 Japan	H17 Taiwan	0.00322062	0.00211672
H14 VT Sri Thai SNGP	H17 Taiwan	0.00322062	0.00219529
H1 Vanu Xmas PNG	H18 VT Thai	0.00322062	0.00208045
H9 SRI TL	H18 VT Thai	0.00322062	0.00218493
H11 Malaysia SNGP Thai Indo Fiji PH VT PNG	H18 VT Thai	0.00322062	0.00218003
H13 Malaysia VT	H18 VT Thai	0.00322062	0.002268
H15 VT	H18 VT Thai	0.00322062	0.0022116
H16 Taiwan Mauri	H18 VT Thai	0.00322062	0.00218898
H14 VT Sri Thai SNGP	H19 Thai	0.00322062	0.00213934
H11 Malaysia SNGP Thai Indo Fiji PH VT PNG	H20 Thai	0.00322062	0.00224244
H16 Taiwan Mauri	H22 Taiwan	0.00322062	0.00227382
H1 Vanu Xmas PNG	H23 VT	0.00322062	0.00219454
H9 SRI TL	H23 VT	0.00322062	0.00230717
H11 Malaysia SNGP Thai Indo Fiji PH VT PNG	H23 VT	0.00322062	0.00212542
H13 Malaysia VT	H23 VT	0.00322062	0.00222017
H15 VT	H23 VT	0.00322062	0.00212729
H16 Taiwan Mauri	H23 VT	0.00322062	0.00215047
H18 VT Thai	H23 VT	0.00322062	0.0021182
H3 Indo	H21 Indo	0.00321738	0.00211208
H4 Indo TL	H21 Indo	0.00321738	0.00221921
H6 Indo	H21 Indo	0.00321738	0.00215622
H8 TL	H21 Indo	0.00321738	0.00218746
H2 Indo TS TL PH	H3 Indo	0.00160772	0.0014789
H2 Indo TS TL PH	H4 Indo TL	0.00160772	0.00154046
H2 Indo TS TL PH	H6 Indo	0.00160772	0.00151964
H2 Indo TS TL PH	H8 TL	0.00160772	0.00162052
H11 Malaysia SNGP Thai Indo Fiji PH VT PNG	H12 Malaysia	0.00160772	0.00158
H1 Vanu Xmas PNG	H14 VT Sri Thai SNGP	0.00160772	0.00149666
H9 SRI TL	H14 VT Sri Thai SNGP	0.00160772	0.00162052
H11 Malaysia SNGP Thai Indo Fiji PH VT PNG	H14 VT Sri Thai SNGP	0.00160772	0.00150164
H13 Malaysia VT	H14 VT Sri Thai SNGP	0.00160772	0.00154137
H14 VT Sri Thai SNGP	H15 VT	0.00160772	0.00155069
H10 Japan	H16 Taiwan Mauri	0.00160772	0.00153164
H14 VT Sri Thai SNGP	H16 Taiwan Mauri	0.00160772	0.0015318
H16 Taiwan Mauri	H17 Taiwan	0.00160772	0.00154046
H14 VT Sri Thai SNGP	H18 VT Thai	0.00160772	0.00154243
H14 VT Sri Thai SNGP	H23 VT	0.00160772	0.00153313
H19 Thai	H23 VT	0.00160772	0.00156957
H2 Indo TS TL PH	H21 Indo	0.00160707	0.00159215

## Sheet: Caption
Table. Estimates of Evolutionary Divergence between Sequences
The number of base substitutions per site from between sequences are shown. Standard error estimate(s) are shown in the last column. Analyses were conducted using the Kimura 2-parameter model [1]. The analysis involved 26 nucleotide sequences. All positions containing gaps and missing data were eliminated. There were a total of 623 positions in the final dataset. Evolutionary analyses were conduc…
1. Kimura M. (1980). A simple method for estimating evolutionary rate of base substitutions through comparative studies of nucleotide sequences. Journal of Molecular Evolution 16:111-120.
2. Kumar S., Stecher G., and Tamura K. (2016). MEGA7: Molecular Evolutionary Genetics Analysis version 7.0 for bigger datasets.Molecular Biology and Evolution 33:1870-1874.
Disclaimer: Although utmost care has been taken to ensure the correctness of the caption, the caption text is provided "as is" without any warranty of any kind. Authors advise the user to carefully check the caption prior to its use for any purpose and report any errors or problems to the authors immediately (www.megasoftware.net). In no event shall the authors and their employers be liable for a…
