# Supplementary material for: Sex-specific distribution and classification of Wolbachia infections and mitochondrial DNA haplogroups in Aedes albopictus from the Indo-Pacific
Source: PLoS Negl Trop Dis. 2022 Apr 13;16(4):e0010139. doi: 10.1371/journal.pntd.0010139 (PMC9037918; doi:10.1371/journal.pntd.0010139)
Supplement: S1 Data — (XLSX) [file pntd.0010139.s005.xlsx]

## Sheet: Fig 4 statistics
country	wAlbA	wAlbB	sex	wolb	sexed?	lnA	lnB
Torres Strait	0.000478233	0.0001445		AB		-7.64541	-8.84224
Torres Strait	0.000133272	6.104e-05		AB		-8.92312	-9.70406
Torres Strait	1.54925e-06	3.714e-05		AB		-13.3777	-10.2008
Torres Strait		2.854e-05		B			-10.4642
Torres Strait	0.000898621	0.0006578		AB		-7.01465	-7.32657
Torres Strait	0.000348473	3.671e-05		AB		-7.96195	-10.2124
Torres Strait	0.000811756	0.0020173		AB		-7.11631	-6.20598
Torres Strait		1.713e-05		B			-10.9748
Torres Strait	0.0322774	6.118e-05		AB		-3.43339	-9.70175
Torres Strait	0.000258061	0.00018		AB		-8.26231	-8.62275
Torres Strait	0.00129754	0.000212		AB		-6.64728	-8.45871
Torres Strait	7.61921e-05	6.835e-05		AB		-9.48225	-9.59085
Torres Strait	0.000523327	0.0001668		AB		-7.5553	-8.699
Torres Strait	0.000536798	7.309e-05		AB		-7.52989	-9.52384
Torres Strait	3.51366e-05	1.45e-05		AB		-10.2563	-11.1412
Torres Strait	0.000127254	2.663e-05		AB		-8.96933	-10.5335
Torres Strait	0.000439048	0.0002006		AB		-7.7309	-8.51416
Torres Strait	0.000447239	0.000107		AB		-7.71242	-9.14261
Torres Strait		1.316e-05		AB			-11.2382
Torres Strait	0.000492815	0.0001041		AB		-7.61538	-9.17034
Torres Strait	0.000327398	0.0003805		AB		-8.02433	-7.87415
Torres Strait	1.02786e-05	2.725e-05		AB		-11.4854	-10.5104
Torres Strait	1.94743e-06	6.055e-06		AB		-13.149	-12.0146
Torres Strait	2.12821e-05	3.142e-06		AB		-10.7576	-12.6707
Torres Strait	0.000321402	0.0001545		AB		-8.04282	-8.77525
Torres Strait	1.991e-07	6.304e-05		B		-15.4295	-9.67171
Torres Strait	0.000286337	6.104e-05		AB		-8.15834	-9.70406
Torres Strait	8.24487e-07	3.968e-06		AB		-14.0085	-12.4374
Torres Strait	0.000204823	3.783e-05		AB		-8.49336	-10.1823
Torres Strait		0.0003709		B			-7.89957
Torres Strait	1.50487e-05	7.726e-05		AB		-11.1042	-9.46839
Torres Strait	8.73197e-05	8.632e-05		AB		-9.34593	-9.35749
Torres Strait	0.000375214	0.0001469		AB		-7.88801	-8.82607
Torres Strait	3.98201e-07	1.896e-05		AB		-14.7363	-10.8732
Torres Strait
Torres Strait	4.00435e-06	2.744e-05		AB		-12.4281	-10.5035
Torres Strait
Torres Strait	0.00013053			AB		-8.94391
Torres Strait	2.21859e-05	7.472e-06		AB		-10.7161	-11.8043
Torres Strait	0.000187607	6.363e-05		AB		-8.58116	-9.66247
Torres Strait	0.000606726	0.0001742		AB		-7.40743	-8.6551
Torres Strait	4.22702e-05	2.968e-05		AB		-10.0714	-10.4249
Torres Strait	1.07437e-07	0.0001113		B		-16.0464	-9.10334
Torres Strait	0.000180381	1.228e-05		AB		-8.62044	-11.3075
Torres Strait	2.10172e-06	6.664e-05		AB		-13.0728	-9.61626
Torres Strait	0.00538564	5.774e-05		B		-5.22402	-9.75951
Torres Strait	0.000202471	0.0001302		AB		-8.50491	-8.94622
Torres Strait	0.000466231	0.0001585		AB		-7.67083	-8.74983
Torres Strait	0.000663937	0.0004012		AB		-7.31732	-7.82101
Torres Strait	0.000104322	5.909e-05		AB		-9.16803	-9.73641
Torres Strait	0.000104563	8.357e-05		AB		-9.16572	-9.38983
Torres Strait	0.00044931	0.0001229		AB		-7.7078	-9.00399
Torres Strait	0.000257465	0.0001787		AB		-8.26463	-8.62968
Torres Strait	0.00145645	0.0007083		AB		-6.53176	-7.25263
Torres Strait	0.00195764	0.000274		AB		-6.23601	-8.20224
Torres Strait	7.81533e-05	1.242e-05		AB		-9.45684	-11.296
Torres Strait	0.000994781	0.001631		AB		-6.91299	-6.41854
Torres Strait		0.0003469		B			-7.96657
Torres Strait	3.54628e-05	1.825e-06		AB		-10.247	-13.2137
Torres Strait	2.53427e-06	1.283e-05		AB		-12.8856	-11.2636
Torres Strait	0.000243015	0.0001284		AB		-8.32239	-8.96008
Torres Strait	0.000823087	0.0001166		AB		-7.10245	-9.05712
Torres Strait	0.000154511	0.0001085		AB		-8.77525	-9.12875
Torres Strait	0.00045087	0.0042746		AB		-7.70433	-5.45507
Torres Strait	1.01723e-05	0.00043		AB		-11.4958	-7.7517
Torres Strait	3.48599e-06	0.0028928		AB		-12.5668	-5.84554
Torres Strait	0.0026041	0.0043443		AB		-5.95067	-5.43889
Torres Strait	0.000326642	0.297302		AB		-8.02665	-1.21301
Torres Strait	0.00112178	0.0024551		AB		-6.79284	-6.00959
Torres Strait	0.000422137	0.0124016		AB		-7.77018	-4.38993
Torres Strait	0.000460344	0.0058935		AB		-7.68354	-5.13391
Torres Strait	0.00156459	0.0038614		AB		-6.46013	-5.55673
Torres Strait	0.000221562	0.0023334		AB		-8.41481	-6.06042
Torres Strait	0.000620191	0.0034481		AB		-7.38548	-5.66994
Torres Strait		6.466e-05		B			-9.6463
Torres Strait		0.000433		B			-7.74476
Torres Strait		0.0004431		AB			-7.72166
Torres Strait	0.000240779	0.0008346		AB		-8.33163	-7.08859
Torres Strait	1.3045e-07	1.647e-05		AB		-15.8523	-11.0141
Torres Strait	1.08792e-06	0.0005343		AB		-13.7312	-7.53451
Torres Strait	0.000373916	0.0008883	Female	AB	1	-7.89148	-7.0262
Torres Strait		0.0019667		AB			-6.23139
Torres Strait	0.000297463	0.0025891	Female	AB	1	-8.12022	-5.95645
Torres Strait	3.77225e-08	0.0003778		AB		-17.093	-7.88108
Torres Strait	8.66164e-05	0.0001396	Female	AB	1	-9.35402	-8.87691
Torres Strait		0.0002165		B			-8.43791
Torres Strait	0.000495097	0.0023935	Female	AB	1	-7.61076	-6.035
Torres Strait	0.000217003	0.0005102	Female	AB	1	-8.4356	-7.58072
Torres Strait	7.58683e-07	0.0001648		AB		-14.0917	-8.71055
Torres Strait	4.22702e-05	0.0002221	Female	AB	1	-10.0714	-8.4125
Torres Strait	0.000379135	0.0008862	Female	AB	1	-7.87762	-7.02851
Torres Strait	0.000423603	0.0022801	Female	AB	1	-7.76671	-6.08352
Torres Strait	4.2712e-05	0.0005126	Male	AB	1	-10.061	-7.5761
Torres Strait
Torres Strait	0.000500272	0.0045814		AB		-7.60036	-5.38575
Torres Strait	2.3048e-05	0.0006039		AB		-10.6779	-7.41205
Torres Strait	4.38194e-06	0.000864		AB		-12.338	-7.05393
Torres Strait	2.75408e-06	0.0002453	Male	AB	1	-12.8024	-8.31315
Torres Strait	0.00283979	0.0201464	Female	AB	1	-5.86403	-3.90473
Torres Strait		0.000858	Male	B	1		-7.06086
Torres Strait		0.0002475		B			-8.3039
Torres Strait	7.4624e-05	0.0005493		AB		-9.50305	-7.50678
Torres Strait	0.000463546	0.0008307	Female	AB	1	-7.6766	-7.09321
Torres Strait	0.000514336	0.0041481	Female	AB	1	-7.57263	-5.4851
Torres Strait	3.39789e-05	0.0013939	Male	AB	1	-10.2898	-6.57566
Torres Strait	0.000346466	0.0010861	Female	AB	1	-7.96773	-6.82519
Torres Strait	0.000276583	0.0005055		AB		-8.193	-7.58996
Torres Strait	0.00338882	0.0001278	Female	AB	1	-5.68727	-8.9647
Torres Strait		0.0041577	Female	AB	1		-5.48279
Torres Strait	0.00054555	0.0133532		AB		-7.51372	-4.316
Torres Strait	2.36772e-07	0.0001243		AB		-15.2562	-8.99243
Torres Strait	2.98895e-05	0.001127	Female	AB	1	-10.418	-6.78822
Torres Strait	2.67519e-05	0.00022	Female	AB	1	-10.5289	-8.42174
Torres Strait	0.00148533	0.0261569	Female	AB	1	-6.51212	-3.64364
Torres Strait	0.000153977	0.0029332	Female	AB	1	-8.77871	-5.83168
Torres Strait	0.00044931	0.0091416	Female	AB	1	-7.7078	-4.69492
Torres Strait		0.0022332	Female	B	1		-6.10432
Torres Strait	7.80012e-07	0.0004951		B		-14.064	-7.61076
Torres Strait	9.61592e-08	0.0009971		AB		-16.1573	-6.91068
Torres Strait	0.000157758	0.0051069	Female	AB	1	-8.75445	-5.27716
Torres Strait	0.00376013	0.27484	Female	AB	1	-5.5833	-1.29156
Torres Strait		0.0009587		B			-6.94996
Torres Strait	0.000254508	0.003472	Female	AB	1	-8.27618	-5.66301
Torres Strait	0.000270891	0.0253829	Female	AB	1	-8.21379	-3.67368
Torres Strait	0.000801505	0.0059071	Female	AB	1	-7.12902	-5.1316
Torres Strait	0.000137813	0.0007662	Female	AB	1	-8.88961	-7.17407
Torres Strait	0.000927092	0.0051782	Female	AB	1	-6.98346	-5.2633
Torres Strait	0.000101587	0.0011885	Female	AB	1	-9.19459	-6.73508
Torres Strait	0.00157002	0.0193704	Female	AB	1	-6.45667	-3.94401
Torres Strait	6.14597e-05	0.003079	Female	AB	1	-9.69713	-5.78316
Torres Strait	5.24027e-05	0.0002091		AB		-9.85655	-8.47257
Torres Strait		0.0015718		AB			-6.45551
Torres Strait		0.000216		B			-8.44022
Torres Strait	1.18638e-06	0.0003542		AB		-13.6446	-7.94578
Torres Strait		0.0020693		AB			-6.18056
Torres Strait	4.35167e-06	0.0003413		AB		-12.345	-7.98275
Torres Strait
Torres Strait		0.0002605		B			-8.25307
Torres Strait	6.47744e-08	0.0001775		AB		-16.5524	-8.63661
Torres Strait	8.66164e-05	0.0004782		AB		-9.35402	-7.64541
Torres Strait	1.142e-06	0.0002358		AB		-13.6827	-8.35242
Torres Strait		0.0007018		B			-7.26187
Torres Strait	0.000196253	0.0002605		AB		-8.53611	-8.25307
Torres Strait	5.84243e-06	0.0006609		AB		-12.0504	-7.32194
Torres Strait	6.17555e-06	0.0025476		AB		-11.9949	-5.97262
Torres Strait	0.000272775	0.0011322		AB		-8.20686	-6.7836
Torres Strait	0.000230172	0.0007951		AB		-8.37668	-7.13711
Torres Strait	0.000264398	0.0033153		AB		-8.23805	-5.70922
Torres Strait	0.0886952	0.0003831		AB		-2.42255	-7.86722
Torres Strait	8.60181e-05	0.000384		AB		-9.36095	-7.86491
Torres Strait	0.000137336	0.0007969		AB		-8.89308	-7.1348
Torres Strait	0.00152709	0.0452272		AB		-6.48439	-3.09606
Torres Strait	0.00350833	0.0099805		AB		-5.65262	-4.60712
Torres Strait	0.00189314	0.0049903		AB		-6.26952	-5.30027
Torres Strait	0.000979953	0.0019218		AB		-6.92801	-6.2545
Torres Strait	0.000667012	0.0034085		AB		-7.3127	-5.6815
Torres Strait	0.00119813	0.0033538		AB		-6.72699	-5.69767
Torres Strait	0.00123181	0.0037558		AB		-6.69927	-5.58446
Torres Strait	0.000410594	0.0019667		AB		-7.79791	-6.23139
Torres Strait	0.000717367	0.0020788		AB		-7.23992	-6.17594
Torres Strait	3.72031e-08	8.474e-05		B		-17.1069	-9.37597
Torres Strait	0.000139737	0.0018308		AB		-8.87575	-6.30302
Torres Strait	0.000572673	3.688e-05		AB		-7.4652	-10.2077
Torres Strait	0.00138107	0.002699		AB		-6.5849	-5.91486
Torres Strait	0.00124469	0.0024101		AB		-6.68887	-6.02807
Torres Strait		0.0006443		B			-7.34736
Torres Strait	0.00103942	0.002328		AB		-6.86909	-6.06273
Torres Strait	0.000582683	0.0015755		AB		-7.44787	-6.4532
Torres Strait	0.000381772	0.0011721		AB		-7.87069	-6.74894
Torres Strait	1.35157e-05	7.275e-05		AB		-11.2117	-9.52846
Torres Strait	0.000547444	0.001728		AB		-7.51025	-6.36078
Torres Strait	3.90837e-06	0.0001578		AB		-12.4524	-8.75445
Torres Strait	0.000280444	0.0011038		AB		-8.17914	-6.80902
Torres Strait	0.000889326	0.0036111		AB		-7.02505	-5.62373
Torres Strait	0.00041345	0.0020034		AB		-7.79097	-6.21291
Torres Strait	0.001011	0.002366	Female	AB	1	-6.89681	-6.04655
Torres Strait		0.0001139	Male	B	1		-9.08022
Torres Strait	0.0555527	0.000283	Male	AB	1	-2.89042	-8.16989
Torres Strait	0.000176873	0.0028861	Female	AB	1	-8.64008	-5.84785
Torres Strait	0.000536178	0.0020837	Female	AB	1	-7.53104	-6.17363
Torres Strait		0.119631	Male	B	1		-2.12334
Torres Strait	0.000172036	0.0028529	Female	AB	1	-8.66781	-5.8594
Torres Strait		0.0002236	Male	AB	1		-8.40557
Torres Strait	0.00194637	0.0233031	Female	AB	1	-6.24179	-3.75917
Torres Strait	7.7793e-05	0.0122875	Male	AB	1	-9.46146	-4.39917
Torres Strait	0.00107236		Female	AB	1	-6.8379
Torres Strait	3.53465e-06	0.0003849	Male	AB	1	-12.5529	-7.8626
Torres Strait
Torres Strait	2.53088e-05	0.0068643	Female	B	1	-10.5844	-4.98142
Torres Strait
Torres Strait	1.7167e-05	2.508e-05	Male	AB	1	-10.9725	-10.5936
Torres Strait		0.0003911	Male	AB	1		-7.84643
Torres Strait	0.000133581	0.0013811	Female	AB	1	-8.9208	-6.5849
Torres Strait
Torres Strait
Torres Strait	0.000220796	0.0024665	Female	AB	1	-8.41827	-6.00497
Torres Strait	0.000107752	0.0008501	Female	AB	1	-9.13568	-7.0701
Torres Strait	9.61069e-05	0.00037	Female	AB	1	-9.25005	-7.90188
Torres Strait
Torres Strait	1.45866e-05	9.251e-05	Female	AB	1	-11.1354	-9.28817
Torres Strait
Torres Strait	1.22658e-05	0.0018181	Male	AB	1	-11.3087	-6.30995
Torres Strait	1.31637e-06	0.013697	Male	AB	1	-13.5406	-4.29058
Torres Strait
Torres Strait	2.8512e-06	0.0022749	Male	AB	1	-12.7678	-6.08583
Torres Strait	0.000176261	0.0070736		AB		-8.64354	-4.95138
Torres Strait	0.000452436	0.0039243		AB		-7.70086	-5.54056
Torres Strait	0.000173834	0.0012332	Female	AB	1	-8.65741	-6.69811
Torres Strait	0.000171441	0.0022644		AB		-8.67127	-6.09045
Torres Strait	8.78255e-05	0.0025125	Female	AB	1	-9.34016	-5.98648
Torres Strait	3.82283e-05	0.0003692		AB		-10.1719	-7.90419
Torres Strait	2.2652e-05	0.0002165	Female	AB	1	-10.6953	-8.43791
Torres Strait	0.000220796	0.009184	Female	AB	1	-8.41827	-4.6903
Torres Strait	2.90722e-05	0.0001675		AB		-10.4457	-8.69438
Torres Strait	0.000160515	0.00147	Female	AB	1	-8.73712	-6.52251
Torres Strait		0.0005356					-7.5322
Torres Strait
Torres Strait	0.000232578	0.0014632	Female	AB	1	-8.36628	-6.52714
Torres Strait
Torres Strait
Torres Strait	0.000108126	0.0053361	Female	AB	1	-9.13221	-5.23326
Torres Strait	5.53906e-05	0.0022487	Female	AB	1	-9.8011	-6.09738
Torres Strait	2.44794e-06	0.0012135	Male	AB	1	-12.9203	-6.71429
Torres Strait	1.22234e-05	0.0014397	Male	AB	1	-11.3122	-6.54331
Torres Strait	0.000167913	0.004732	Female	AB	1	-8.69206	-5.35341
Torres Strait	1.66398e-05	0.0009368	Male	AB	1	-11.0037	-6.97306
Torres Strait	6.37122e-06	0.0156611	Female	AB	1	-11.9637	-4.15657
Torres Strait		0.092355	Male	B	1		-2.38212
Torres Strait	7.51431e-05	0.0007182	Female	AB	1	-9.49612	-7.23877
Torres Strait
Torres Strait	3.71038e-06	0.0001058	Male	AB	1	-12.5044	-9.15417
Torres Strait	0.000167913	0.0009154	Female	AB	1	-8.69206	-6.99617
Torres Strait	0.000157758	0.0029129	Female	AB	1	-8.75445	-5.83861
Torres Strait		8.166e-05	Male	AB	1		-9.41294
Torres Strait	7.2275e-07	0.0092052	Male	AB	1	-14.1402	-4.68799
Torres Strait	5.31342e-05	0.0003083	Female	AB	1	-9.84269	-8.08441
Torres Strait	1.48931e-05	6.542e-05	Female	AB	1	-11.1146	-9.63475
Torres Strait	5.4628e-05	0.0002659	Female	AB	1	-9.81496	-8.23228
Torres Strait	0.000272775	0.0008986	Female	AB	1	-8.20686	-7.01465
Torres Strait		0.000332	Female	B	1		-8.01047
Torres Strait		0.0029062	Female	AB	1		-5.84092
Torres Strait
Torres Strait		0.0380314	Female	AB	1		-3.26934
Torres Strait		0.0102611	Male	B	1		-4.57939
Torres Strait		0.0665231	Female	AB	1		-2.71021
Torres Strait		0.0013843		B			-6.58259
Torres Strait		0.0024325		B			-6.01883
Torres Strait		0.0018056	Female	AB	1		-6.31688
Torres Strait		6.899e-05	Female	AB	1		-9.5816
Torres Strait	0.000153977	0.0032321	Female	AB	1	-8.77871	-5.73464
Torres Strait		0.0024438	Female	B	1		-6.01421
Torres Strait		0.0007401	Male	B	1		-7.20873
Torres Strait		0.0035368	Male	B	1		-5.64453
Torres Strait		0.0009112	Male	B	1		-7.00079
Torres Strait		0.0013096	Male	B	1		-6.63804
Torres Strait		0.0022436	Female	B	1		-6.0997
Torres Strait		0.0003675	Male	B	1		-7.90881
Torres Strait		0.0001017	Male	B	1		-9.19344
Torres Strait		0.0004804	Male	B	1		-7.64079
Torres Strait		0.0002216	Female	B	1		-8.41481
Torres Strait		0.007357	Female	B	1		-4.9121
Torres Strait		0.0002863	Female	AB	1		-8.15834
Torres Strait
Torres Strait		0.0019129	Female	AB	1		-6.25912
Torres Strait		0.0006748		B			-7.30115
Torres Strait
Torres Strait		0.0010442	Female	AB	1		-6.86447
Torres Strait		1.315e-06	Male	B	1		-13.5418
Torres Strait		0.0010087	Female	B	1		-6.89912
Torres Strait		1.424e-05	Female	B	1		-11.1597
Torres Strait	6.58709e-05	0.0033153	Female	AB	1	-9.62781	-5.70922
Torres Strait		0.0402928	Female	AB	1		-3.21158
Torres Strait		0.0018181	Male	B	1		-6.30995
Torres Strait		0.0020693	Female	B	1		-6.18056
Torres Strait		0.0007282	Female	AB	1		-7.2249
Torres Strait	0.000212537	0.0867696	Female	AB	1	-8.45639	-2.4445
Torres Strait		0.0044975	Male	B	1		-5.40424
Torres Strait		0.0005185	Male	B	1		-7.56455
Torres Strait		0.0041866	Male	B	1		-5.47586
Torres Strait		0.000427	Female	AB	1		-7.75863
Torres Strait		0.018453	Male	B	1		-3.99253
Torres Strait		8.915e-05	Male	B	1		-9.32514
Torres Strait		0.0047539	Male	B	1		-5.34879
Torres Strait		0.0030861	Male	B	1		-5.78085
Torres Strait		0.001011	Female	AB	1		-6.89681
Torres Strait		0.0020408	Female	AB	1		-6.19443
Torres Strait		0.0002703	Female	AB	1		-8.2161
Torres Strait		0.0647041	Male	B	1		-2.73793
Torres Strait	0.000207443	0.0387409	Female	AB	1	-8.48065	-3.25086
Torres Strait		0.000243	Male	B	1		-8.32239
Torres Strait
Torres Strait		0.0004173		B			-7.78173
Torres Strait		0.0004431	Male	B	1		-7.72166
Torres Strait		0.0001261	Male	B	1		-8.97857
Torres Strait		0.0011967		B			-6.72815
Torres Strait		6.688e-06	Male	B	1		-11.9152
Torres Strait		0.0020127	Female	AB	1		-6.20829
Torres Strait		0.00165		B			-6.40699
Torres Strait		6.526e-05		B			-9.63706
Torres Strait		0.0003297	Male	B	1		-8.0174
Torres Strait		0.0074253		B			-4.90286
Torres Strait		0.0001024	Male	B	1		-9.18651
Torres Strait		0.0002096	Female	B	1		-8.47026
Torres Strait		0.0003437		B			-7.97581
Torres Strait		0.000404	Male	B	1		-7.81408
Torres Strait		0.0002747	Female	AB	1		-8.19993
Torres Strait		0.001148	Male	B	1		-6.76974
Torres Strait		0.0131999	Male	B	1		-4.32755
Torres Strait		0.0011192		AB			-6.79515
Malaysia	1.10438e-06	2.996e-05	Female	AB	1	-13.7162	-10.4157
Malaysia			Female		1
Malaysia			Female		1
Malaysia			Male		1
Malaysia			Male		1
Malaysia
Malaysia		4.117e-06	Male	AB	1		-12.4004
Malaysia	9.79354e-07	3.248e-05	Female	AB	1	-13.8364	-10.3348
Malaysia		6.414e-05	Female	AB	1		-9.65438
Malaysia	7.41354e-07	5.265e-05	Male	AB	1	-14.1148	-9.85193
Malaysia	4.54253e-07	1.057e-05	Female	AB	1	-14.6046	-11.4577
Malaysia	1.99331e-07	7.445e-05	Male	AB	1	-15.4283	-9.50536
Malaysia		2.279e-06	Female	AB	1		-12.9919
Malaysia	4.69644e-06	2.313e-05	Female	AB	1	-12.2687	-10.6745
Malaysia	5.64994e-06	7.815e-05	Female	AB	1	-12.0839	-9.45684
Malaysia	1.31966e-07	1.529e-05	Female	AB	1	-15.8407	-11.088
Malaysia	6.56549e-06	0.0001118	Female	AB	1	-11.9337	-9.09871
Malaysia	1.25425e-07	1.052e-05	Female	AB	1	-15.8916	-11.4623
Malaysia	1.38982e-06	2.502e-05	Female	AB	1	-13.4863	-10.5959
Malaysia	2.78608e-06	1.474e-05	Female	AB	1	-12.7909	-11.125
Malaysia		3.031e-05	Male	B	1		-10.4041
Malaysia	5.62389e-06	7.175e-05	Female	AB	1	-12.0885	-9.54233
Malaysia	6.87973e-09	2.403e-05	Female	AB	1	-18.7947	-10.6363
Malaysia	5.76304e-07	1.569e-05	Male	AB	1	-14.3666	-11.0626
Malaysia		1.095e-06	Male	B	1		-13.7243
Malaysia	1.02686e-06	1.248e-05	Male	AB	1	-13.789	-11.2914
Malaysia	5.00544e-07	1.777e-05	Male	AB	1	-14.5076	-10.9379
Malaysia	8.57516e-07	2.178e-05	Female	AB	1	-13.9692	-10.7345
Malaysia	4.27197e-06	6.788e-05	Female	AB	1	-12.3634	-9.59778
Malaysia	7.65727e-07	0.0001043	Male	AB	1	-14.0824	-9.16803
Malaysia		0.0001142	Female	B	1		-9.07792
Malaysia	7.68995e-05	0.0042845	Male	AB	1	-9.47301	-5.45276
Malaysia	1.37704e-06	0.0001475	Female	AB	1	-13.4956	-8.82145
Malaysia	3.61244e-05	0.000862	Male	AB	1	-10.2285	-7.05624
Malaysia	4.77767e-05	0.0028464	Female	AB	1	-9.94897	-5.86171
Malaysia	8.59188e-05	0.0043243	Female	AB	1	-9.36211	-5.44352
Malaysia	9.20292e-08	5.277e-05	Female	AB	1	-16.2012	-9.84962
Malaysia	0.000236917	0.0030577	Female	AB	1	-8.3478	-5.79009
Malaysia	4.21726e-05	0.0011912	Female	AB	1	-10.0737	-6.73277
Malaysia	1.2747e-07	0.0001842	Female	AB	1	-15.8754	-8.59965
Malaysia	7.13624e-07	7.852e-05	Female	AB	1	-14.1529	-9.45222
Malaysia	9.4801e-06	0.0065999	Female	AB	1	-11.5663	-5.0207
Malaysia	4.78872e-05	0.0022801	Female	AB	1	-9.94666	-6.08352
Malaysia	1.70546e-07	9.019e-05	Female	AB	1	-15.5843	-9.31359
Malaysia	4.3374e-07	0.0001763	Female	AB	1	-14.6508	-8.64354
Malaysia	6.06355e-07	0.0001055	Female	AB	1	-14.3158	-9.15648
Malaysia	0.000277864	0.0106969	Female	AB	1	-8.18838	-4.5378
Malaysia	4.78872e-05	0.0028332	Female		1	-9.94666	-5.86634
Malaysia	8.64322e-06	0.0001351	Female	AB	1	-11.6587	-8.90925
Malaysia	3.80081e-05	0.00043	Female	AB	1	-10.1777	-7.7517
Malaysia	1.70484e-05	0.0003155	Female	AB	1	-10.9795	-8.0613
Malaysia	1.0374e-05	0.0006039	Female	AB	1	-11.4762	-7.41205
Malaysia	3.31645e-05	0.0006473	Female	AB	1	-10.314	-7.34274
Malaysia	1.65823e-05	0.000232	Female	AB	1	-11.0072	-8.3686
Malaysia	1.70091e-05	0.0016885	Female	AB	1	-10.9818	-6.38389
Malaysia	1.56211e-07		Female	AB	1	-15.6721
Malaysia	5.55929e-06	0.0005209	Female	AB	1	-12.1	-7.55993
Malaysia	6.74105e-05	0.0046885	Female	AB	1	-9.60471	-5.36265
Malaysia	7.06114e-06	0.0004545	Female	AB	1	-11.8609	-7.69624
Malaysia	3.29795e-06	0.000212	Female	AB	1	-12.6222	-8.45871
Malaysia	2.25256e-06	0.0001261	Female	AB	1	-13.0034	-8.97857
Malaysia	2.70989e-06	0.0002175	Female	AB	1	-12.8186	-8.43329
Malaysia	4.84612e-07	7.242e-05	Female	AB	1	-14.5399	-9.53308
Malaysia	1.92249e-05	0.0006138	Female	AB	1	-10.8593	-7.39588
Malaysia	8.81304e-05	0.0048538	Female	AB	1	-9.33669	-5.32799
Malaysia	1.13937e-06	9.869e-05	Female	AB	1	-13.685	-9.22348
Malaysia	3.86278e-05	0.0013371	Female	AB	1	-10.1615	-6.61724
Malaysia	3.39397e-05	0.000512	Female	AB	1	-10.2909	-7.57725
Malaysia	3.75715e-05	0.0014974	Female	AB	1	-10.1893	-6.50403
Malaysia	5.81444e-05	0.00165	Female	AB	1	-9.75258	-6.40699
Malaysia	1.66044e-06	6.618e-05	Female	AB	1	-13.3084	-9.62319
Malaysia	0.000149593	0.0019667	Female	AB	1	-8.80759	-6.23139
Malaysia	3.28594e-05	0.0007859	Female	AB	1	-10.3233	-7.14866
Malaysia		0.0001771	Female	AB	1		-8.63893
Malaysia	1.55794e-05	0.0007367	Male	AB	1	-11.0696	-7.21335
Malaysia	1.22516e-05	0.0011244	Female	AB	1	-11.3099	-6.79053
Malaysia	2.35595e-05	0.0014734	Female	AB	1	-10.656	-6.5202
Malaysia			Female	negative	1
Malaysia	1.37386e-06	3.031e-05	Female	AB	1	-13.4979	-10.4041
Malaysia	2.35179e-08	2.828e-05	Male	AB	1	-17.5655	-10.4735
Malaysia	1.5335e-07	5.598e-06	Female	AB	1	-15.6905	-12.0931
Malaysia	2.39246e-07	0.0001142	Male	AB	1	-15.2458	-9.07792
Malaysia	6.93183e-06	0.0001278	Female	AB	1	-11.8794	-8.9647
Malaysia	8.40687e-06	8.338e-05	Female	AB	1	-11.6865	-9.39214
Malaysia	7.7793e-05	6.851e-05	Female	AB	1	-9.46146	-9.58854
Malaysia	4.6256e-05	8.396e-05	Female	AB	1	-9.98132	-9.38521
Malaysia
Malaysia	0.000605326	6.275e-05	Male	AB	1	-7.40974	-9.67633
Malaysia	0.000176669	1.796e-05	Female	AB	1	-8.64123	-10.9275
Malaysia	0.000116289	3.347e-05	Female	AB	1	-9.05943	-10.3048
Malaysia	0.000322145	9.187e-05	Female	AB	1	-8.04051	-9.2951
Malaysia	0.000199683	0.000247	Female	AB	1	-8.51878	-8.30622
Malaysia			Female	AB	1
Malaysia	4.10194e-05	1.086e-05	Female	AB	1	-10.1015	-11.43
Malaysia	0.000145839	0.0004125	Female	AB	1	-8.83301	-7.79328
Malaysia	2.67519e-05	4.198e-05	Male	AB	1	-10.5289	-10.0784
Malaysia	4.38194e-06	0.0060872	Male	AB	1	-12.338	-5.10156
Malaysia		2.941e-05	Female	AB	1		-10.4342
Malaysia			Female	AB	1
Malaysia	0.000192436	0.0020502	Female	AB	1	-8.55575	-6.1898
Malaysia		0.0007401	Female	AB	1		-7.20873
Malaysia		0.00022	Female	AB	1		-8.42174
Malaysia		0.0002441	Male	AB	1		-8.31776
Malaysia		0.0001055	Female	AB	1		-9.15648
Malaysia		8.895e-05	Male	AB	1		-9.32745
Malaysia	0.000185024		Male	AB	1	-8.59502
Malaysia	0.000253921		Male	AB	1	-8.27849
Malaysia	4.82203e-05	3.863e-05	Female	AB	1	-9.93973	-10.1615
Malaysia	0.000338944		Female	AB	1	-7.98968
Malaysia			Male		1
Malaysia	3.1636e-06		Male	AB	1	-12.6638
Malaysia	4.92335e-05	2.313e-05	Female	AB	1	-9.91894	-10.6745
Timor	3.1924e-05	3.457e-05	Female	A	1	-10.3522	-10.2724
Timor	0.00013829	1.945e-05	Female	A	1	-8.88616	-10.8478
Timor	2.0134e-05		Female	A	1	-10.8131
Timor	4.083e-05		Female	A	1	-10.1061
Timor	6.8431e-05	1.028e-05	Female	A	1	-9.58968	-11.4854
Timor	4.5461e-05		Female	AB	1	-9.99866
Timor	4.1688e-05		Female	AB	1	-10.0853
Timor	3.5177e-05	1.315e-05	Female	AB	1	-10.2551	-11.2394
Timor		6.154e-06	Female	AB	1		-11.9984
Timor	0.00014218	8.673e-06	Female	AB	1	-8.85842	-11.6553
Timor	4.8893e-05	9.524e-06	Female	AB	1	-9.92588	-11.5617
Timor	0.00026076	1.63e-05	Female	AB	1	-8.25191	-11.0245
Timor	0.00056675	8.813e-05	Female	AB	1	-7.47559	-9.3367
Timor	6.3188e-05	3.226e-05	Female	AB	1	-9.6694	-10.3417
Timor	0.00015996	4.154e-05	Female	AB	1	-8.74059	-10.0888
Timor	5.4251e-05	0.0001048	Female	AB	1	-9.82189	-9.16336
Timor	8.0816e-05	2.305e-05	Female	AB	1	-9.42334	-10.6779
Timor	4.6578e-05	3.77e-05	Male	AB	1	-9.97438	-10.1858
Timor			Male	negative	1
Timor			Male	negative	1
Timor	1.377e-06	0.0001503	Male	B	1	-13.4956	-8.80294
Timor		3.669e-08	Male	AB	1		-17.1207
Timor			Male	negative	1
Timor		2.638e-05	Male	B	1		-10.5428
Timor	0.0001059	1.79e-05	Female	AB	1	-9.15302	-10.9309
Timor	3.1376e-05	4.06e-06	Female	AB	1	-10.3695	-12.4143
Timor	0.00014071	5.754e-05	Female	AB	1	-8.86881	-9.76298
Timor
Timor
Timor		6.933e-07	Male	B	1		-14.1818
Timor	4.6417e-05	1.164e-05	Female	AB	1	-9.97784	-11.3607
Timor
Timor	3.2708e-05	6.24e-06	Female	AB	1	-10.3279	-11.9845
Timor		6.619e-06	Male	B	1		-11.9256
Timor	0.0001175		Female	AB	1	-9.04907
Timor
Timor		1.979e-05	Female	AB	1		-10.8304
Timor	0.000103	5.863e-06	Female	AB	1	-9.18078	-12.0469
Timor	0.00013639	3.159e-05	Female	AB	1	-8.89999	-10.3625
Timor	8.6616e-05	4.729e-06	Female	AB	1	-9.35403	-12.2618
Timor
Timor	0.00013829	2.321e-05	Female	AB	1	-8.88616	-10.671
Timor		3.022e-08	Female	AB	1		-17.3148
Timor	6.9627e-05	1.144e-05	Female	AB	1	-9.57236	-11.378
Timor	0.00021107	0.0002133	Female	AB	1	-8.46332	-8.45295
Timor	1.8083e-05	5.489e-06	Female	AB	1	-10.9205	-12.1127
Timor	5.7743e-05	3.035e-06	Female	AB	1	-9.75951	-12.7054
Timor		2.348e-06	Male	B	1		-12.9619
Timor	0.00010089	1.189e-05	Female	AB	1	-9.20148	-11.3399
Timor	7.8879e-05	2.406e-06	Female	AB	1	-9.4476	-12.9376
Timor		1.58e-05	Male	B	1		-11.0557
Timor	0.00011509	1.585e-05	Female	AB	1	-9.0698	-11.0522
Timor		1.141e-05	Male	B	1		-11.3815
Timor	8.2229e-05	5.566e-06	Female	AB	1	-9.406	-12.0989
Timor	5.2403e-05	7.577e-06	Female	AB	1	-9.85655	-11.7904
Timor	0.00020672	5.388e-05	Female	AB	1	-8.48415	-9.82883
Timor		3.749e-06	Female	AB	1		-12.494
Timor		8.856e-06	Male	B	1		-11.6345
Timor		1.084e-06					-13.7347
Timor	4.3459e-05	1.083e-05	Female	AB	1	-10.0437	-11.4335
Timor		3.491e-07	Male	B	1		-14.868
Timor
Timor	9.8809e-05	1.434e-05				-9.22232	-11.1527
Timor
Indonesia	0.000216	0.0003453	Female	AB	1	-8.44023	-7.97118
Indonesia	3.8184e-05	6.168e-06	Female	AB	1	-10.1731	-11.9961
Indonesia	0.00033816	7.242e-05	Female	AB	1	-7.99199	-9.53308
Indonesia	0.00032215	0.0002937	Female	AB	1	-8.04049	-8.13292
Indonesia	0.00095647	0.0002015	Female	AB	1	-6.95226	-8.50952
Indonesia	4.0548e-05	5.168e-05	Female	AB	1	-10.113	-9.87042
Indonesia	3.8361e-05	2.343e-06	Female	AB	1	-10.1685	-12.9642
Indonesia	9.6664e-05	0.000138	Female	AB	1	-9.24427	-8.88847
Indonesia	0.00037348	0.0014497	Female	AB	1	-7.89265	-6.53638
Indonesia	0.00085606	0.0020267	Female	AB	1	-7.06317	-6.20136
Indonesia	0.00085408	0.0020361	Female	AB	1	-7.06549	-6.19673
Indonesia	0.00051256	0.0006686	Female	AB	1	-7.57609	-7.3104
Indonesia	0.00126206	0.0020034	Female	AB	1	-6.67501	-6.21291
Indonesia	0.00059976	0.0023715	Female	AB	1	-7.41898	-6.04425
Indonesia	0.00023692	0.0015975	Female	AB	1	-8.34779	-6.43934
Indonesia	0.00192179	0.0028529	Female	AB	1	-6.2545	-5.85941
Indonesia	0.00141009	0.0044151	Female	AB	1	-6.5641	-5.42272
Indonesia	0.00014317	5.313e-05	Female	AB	1	-8.85148	-9.84269
Indonesia	0.00018502	3.317e-05	Female	AB	1	-8.59505	-10.314
Indonesia	0.00017263	1.777e-05	Female	AB	1	-8.66436	-10.9379
Indonesia	6.519e-05	5.863e-06	Female	AB	1	-9.6382	-12.0469
Indonesia	0.00022622	9.847e-05	Female	AB	1	-8.394	-9.22579
Indonesia	2.4512e-07	2.419e-05	Male	AB	1	-15.2215	-10.6294
Indonesia	0.00103224	9.779e-05	Female	AB	1	-6.87602	-9.23272
Indonesia	0.00023177	9.061e-05	Female	AB	1	-8.36977	-9.30897
Indonesia	0.0002053	0.000321	Male	AB	1	-8.49104	-8.04398
Indonesia	8.1661e-05	3.363e-05	Female	AB	1	-9.41293	-10.3002
Indonesia	0.00040494	2.313e-05	Female	AB	1	-7.81177	-10.6745
Indonesia	7.3088e-05	6.02e-05	Female	AB	1	-9.52385	-9.71792
Indonesia	0.00011956	4.779e-06	Female	AB	1	-9.03169	-12.2514
Indonesia	0.00026716	2e-05	Female	AB	1	-8.22766	-10.82
Indonesia		5.814e-05	Male	AB	1		-9.75258
Indonesia			Female	AB	1
Indonesia		3.68e-05					-10.2101
Indonesia		0.000285	Male	B	1		-8.16296
Indonesia		0.0002824	Female	AB	1		-8.1722
Indonesia		0.0002766	Female	AB	1		-8.193
Indonesia		0.0008365	Female	AB	1		-7.08627
Indonesia		0.0004472	Female	AB	1		-7.71242
Indonesia		1.197e-05					-11.333
Indonesia		0.0003666	Female	AB	1		-7.91112
Indonesia		0.0003192					-8.04975
Indonesia	1.3171e-09	4.594e-05		AB		-20.4478	-9.98825
Indonesia	1.2576e-09	3.017e-05		AB		-20.4941	-10.4088
Indonesia	3.4438e-09	4.679e-05		AB		-19.4867	-9.96977
Indonesia	6.9263e-08	0.0001267		AB		-16.4854	-8.97395
Indonesia	4.0994e-08	0.0003126		AB		-17.0098	-8.07054
Vietnam		9.23e-05	Female	B	1		-9.29049
Vietnam	9.3604e-06	0.0005942	Female	AB	1	-11.579	-7.42823
Vietnam	1.7157e-08	2.257e-05	Female	AB	1	-17.8809	-10.6987
Vietnam	5.9251e-07	0.0001691	Female	AB	1	-14.3389	-8.68514
Vietnam		0.0002241	Female	AB	1		-8.40324
Vietnam	3.7833e-05	0.0221994	Female	AB	1	-10.1823	-3.80769
Vietnam		5.204e-05	Female	AB	1		-9.86348
Vietnam		1.464e-05	Female	AB	1		-11.132
Vietnam	1.3933e-07	2.703e-05	Female	AB	1	-15.7864	-10.5185
Vietnam	1.0944e-07	0.0004997	Female	AB	1	-16.0279	-7.60152
Vietnam	2.4263e-08	0.0002857	Female	AB	1	-17.5343	-8.16064
Vietnam		7.54e-05	Female	B	1		-9.49265
Vietnam	1.4207e-06	0.0012361	Female	AB	1	-13.4644	-6.6958
Vietnam			Female	B	1
Vietnam		4.822e-05	Female	B	1		-9.93974
Vietnam		0.000431	Female	negative	1		-7.74938
Vietnam	3.2676e-06	0.0013811	Female	AB	1	-12.6315	-6.5849
Vietnam		0.0013066	Male	B	1		-6.64035
Vietnam		0.0226659	Male	AB	1		-3.78689
Taiwan	3.7226e-05	7.909e-07	Female	AB	1	-10.1985	-14.0501
Taiwan	9.524e-06	7.891e-07	Male	AB	1	-11.5617	-14.0524
Taiwan	3.5592e-06	4.292e-06	Female	AB	1	-12.546	-12.3588
Taiwan	1.6643e-06	4.409e-08	Female	AB	1	-13.3061	-16.9371
Taiwan		3.106e-06	Male	B	1		-12.6823
Taiwan		4.392e-06	Male	B	1		-12.3357
Taiwan	0.00011656	8.253e-06	Female	AB	1	-9.0571	-11.7049
Taiwan	1.9773e-07	1.996e-09	Female	AB	1	-15.4364	-20.032
Taiwan	1.7528e-05	0.0006563	Male	AB	1	-10.9517	-7.32888
Taiwan	0.00080988	0.0001517	Female	AB	1	-7.11862	-8.79374
Taiwan	0.00010194	4.296e-05	Female	AB	1	-9.19113	-10.0553
Taiwan	9.019e-05	4.392e-06	Female	AB	1	-9.31359	-12.3357
Taiwan		0.0002533	Male	B	1		-8.28082
Taiwan	5.9446e-06	7.343e-05	Male	AB	1	-12.033	-9.51922
Taiwan		0.0002551	Male	B	1		-8.27385
Taiwan		2.519e-05	Male	B	1		-10.589
Taiwan	2.6567e-05	2.023e-05	Female	AB	1	-10.5358	-10.8085
Taiwan	0.00016145	0.000611	Female	AB	1	-8.73132	-7.4005
Vanu		0.0009282	Male	B	1		-6.98231
Vanu		0.0052748	Female	AB	1		-5.24481
Vanu			Female	B	1
Vanu		0.0044253					-5.42041
Vanu		0.0011454	Female	AB	1		-6.77205
Vanu		0.0777507	Female	AB	1		-2.55425
Vanu		0.0003312	Male	B	1		-8.01279
Vanu		0.0001796	Female	AB	1		-8.62506
Vanu		0.0002937	Male	B	1		-8.13292
Vanu		0.002022					-6.20367
Vanu		0.0005532	Female	AB	1		-7.49985
Vanu		0.0018056	Male	B	1		-6.31688
Vanu		0.0007627	Male	B	1		-7.1787
Vanu		0.0257968	Male	B	1		-3.65751
Vanu
Vanu		0.0008099	Male	B	1		-7.11862
Vanu		0.0013218	Male	B	1		-6.6288
Vanu		0.000631	Male	B	1		-7.36816
Vanu		0.0079216					-4.83817
Vanu		0.0015646	Female	AB	1		-6.46013
Fiji	1.11443e-05	0.004044	Female	AB	1	-11.4046	-5.51052
Fiji	3.73255e-07	0.0009994	Female	AB	1	-14.801	-6.90837
Fiji	7.08566e-06	0.0059482	Female	AB	1	-11.8574	-5.12467
Fiji	6.79579e-05	0.0014598	Female	AB	1	-9.59662	-6.52945
Fiji	3.7312e-05	0.0026071	Female	AB	1	-10.1962	-5.94951
Fiji			Female	B	1
Fiji		0.001018					-6.88989
Fiji			Female	B	1
Fiji		0.005025	Female	AB	1		-5.29333
Fiji	1.60018e-06	0.0076164	Female	AB	1	-13.3454	-4.87745
Fiji		0.0007002					-7.26419
Fiji	1.64677e-05	0.004206	Female	AB	1	-11.0141	-5.47124
Fiji		0.0012708	Female	AB	1		-6.66808
Fiji		0.0009766		AB			-6.93147
Fiji	5.77428e-05	0.0043745	Female	AB	1	-9.75951	-5.43196
Fiji	3.30558e-06	0.0006296	Female	AB	1	-12.6199	-7.37046
Fiji		0.0028464	Female	AB	1		-5.86171
Fiji	4.34586e-05	0.0077049	Female	AB	1	-10.0437	-4.86589
Fiji	1.73559e-08	0.0072056	Female	AB	1	-17.8693	-4.9329
Singapore	1.92506e-06	0.0031437	Female	AB	1	-13.1606	-5.76236
Singapore	4.74005e-06	0.0068643	Female	AB	1	-12.2595	-4.98142
Singapore	8.77559e-07	0.0065695	Female	AB	1	-13.9461	-5.02532
Singapore	1.43552e-06	0.0083926	Female	AB	1	-13.454	-4.7804
Singapore		0.0009766	Female		1		-6.93147
Singapore	3.53465e-06	0.0032023	Female	AB	1	-12.5529	-5.74388
Singapore	1.13958e-07	0.0006609	Female	AB	1	-15.9874	-7.32194
Singapore	2.67877e-06	0.0142786	Female	AB	1	-12.8302	-4.24899
Phillipines		0.00314	Female	AB	1		-5.76352
Phillipines	2.8972e-05	2.611e-05	Female	AB	1	-10.4492	-10.5532
Phillipines	0.00013498	1.719e-06	Female	AB	1	-8.91038	-13.2738
Phillipines	2.2109e-05	3.035e-06	Male	AB	1	-10.7195	-12.7054
Phillipines	9.1873e-05	1.505e-05	Female	AB	1	-9.2951	-11.1042
Phillipines	3.0518e-05	3.031e-05	Female	AB	1	-10.3972	-10.4041
Phillipines	0.00014267	8.703e-06	Female	AB	1	-8.85498	-11.6518
Japan	0.00099708	0.0036955	Female	AB	1	-6.91068	-5.60063
Japan	0.00022259	0.0013652	Male	AB	1	-8.41018	-6.59645
Japan	0.00038665	0.0008155	Female	AB	1	-7.85799	-7.11168
Japan	0.00067165	0.000578				-7.30577	-7.45595
Japan	0.00047934	0.0007592				-7.6431	-7.18331
Japan	0.00199878	0.0055371				-6.21522	-5.19629
Japan	0.00027915	0.0004003				-8.18376	-7.82332
Japan	0.00119951	0.0024665	Female	AB	1	-6.72584	-6.00496
Japan	0.00059699	0.0006986				-7.42361	-7.26649
Japan	0.00072152	0.0019896	Female	AB	1	-7.23415	-6.21984
Japan	0.00110889	0.0010911				-6.8044	-6.82057
Japan	0.00176841	0.0014004	Female	AB	1	-6.33767	-6.57103
Mauri	1.0829e-06	0.0053732	Female	AB	1	-13.7359	-5.22633
Mauri	6.4861e-09	0.0006594	Male	AB	1	-18.8536	-7.32426
Mauri		0.018453	Male	B	1		-3.99253
Mauri	1.1185e-06	0.0008118	Female	AB	1	-13.7035	-7.11631
Mauri	2.9178e-06	0.0010017	Female	AB	1	-12.7447	-6.90606
Mauri	2.1766e-08	0.0044975	Male	AB	1	-17.6429	-5.40424
SriLanka	9.5292e-09	9.837e-06	Male	AB	1	-18.4689	-11.5294
SriLanka	6.1303e-10	1.127e-05	Male	AB	1	-21.2126	-11.393
SriLanka		9.805e-07	Female	AB	1		-13.8352
SriLanka		8.245e-07	Female	B	1		-14.0085
SriLanka		3.657e-09	Female	B	1		-19.4266
SriLanka	2.4921e-09	4.817e-06	Female	AB	1	-19.8101	-12.2433
SriLanka			Female	AB	1
SriLanka		6.416e-06	Male	B	1		-11.9568
SriLanka		1.424e-05	Female	B	1		-11.1597
SriLanka	3.005e-09	7.79e-06	Female	AB	1	-19.623	-11.7627
SriLanka	1.2473e-08	1.697e-05	Female	AB	1	-18.1997	-10.9841
SriLanka	7.023e-08	5.132e-05	Male	AB	1	-16.4715	-9.87735
China			Female	A	1
China	0.00011997	0.00296038	Female	AB	1	-9.02827	-5.82244
China	4.14e-05	0.00133711	Female	AB	1	-10.0922	-6.61724
China	6.5871e-05	0.00393342	Female	AB	1	-9.62781	-5.53825
China	0.00018957	0.00160301	Female	AB	1	-8.57075	-6.43587
China	8.4248e-05	0.00197354	Female	AB	1	-9.38175	-6.22793
China	0.0001255	0.00122755	Female	AB	1	-8.9832	-6.70273
China	5.0618e-05		Female	AB	1	-9.8912
China	8.6616e-05	0.00136678	Female	AB	1	-9.35403	-6.5953
China	8.6616e-05	0.00386138	Female	AB	1	-9.35403	-5.55673
China	7.7793e-05	0.00150607	Female	AB	1	-9.46146	-6.49825
China	0.00014925	0.00011764	Female	AB	1	-8.80989	-9.04788
China	0.00010408	0.00254756	Female	AB	1	-9.17035	-5.97262
China	3.3165e-05	0.00234424	Female	AB	1	-10.314	-6.05579
China	2.0274e-05	0.0008269	Female	AB	1	-10.8062	-7.09783
China	3.7833e-05	0.00172802	Female	AB	1	-10.1823	-6.36078
China	2.7314e-05	0.00076797	Female	AB	1	-10.5081	-7.17176
China	0.00029033	0.0014199	Female	AB	1	-8.14449	-6.55717
China	0.00014517	0.00596195	Female	AB	1	-8.83761	-5.12236
China		0.00302259	Female	AB	1		-5.80164
China	2.281e-05	0.00164998	Female	AB	1	-10.6883	-6.40699
China	3.999e-05	0.00057135	Female	AB	1	-10.1269	-7.46751
China		0.00216713	Female	AB	1		-6.13435
China		0.00163103	Female	AB	1		-6.41854
China	5.6554e-05	0.00326206	Female	AB	1	-9.78031	-5.7254
China	6.8194e-05	0.00248938	Female	AB	1	-9.59315	-5.99572
China	0.0001412	0.00280069	Female	AB	1	-8.86533	-5.87789
China		0.00067165	Female	AB	1		-7.30577
China		9.3803e-05	Female	AB	1		-9.27431
China		0.00123609	Female	AB	1		-6.6958
China		0.00046623	Female	AB	1		-7.67083
China	1.3816e-05	0.00392434	Female	AB	1	-11.1897	-5.54056
China		0.00040588	Female	AB	1		-7.80945
China		0.00093678	Female	AB	1		-6.97306
China		0.00030336	Female	AB	1		-8.10059
China		0.00024985	Female	AB	1		-8.29465
China		0.00083073	Female	AB	1		-7.09321
China		0.00232804	Female	AB	1		-6.06273
China	6.2318e-05	0.00188224	Female	AB	1	-9.68326	-6.27529
China		0.00018717	Female	B	1		-8.58349
China	0.00025986	0.00889165	Female	AB	1	-8.25537	-4.72264
China		0.00082119	Female	AB	1		-7.10476
China		0.00091963	Female	AB	1		-6.99154
China		0.00078229	Female	AB	1		-7.15329
China		0.00212744	Female	AB	1		-6.15284
China		0.00047934	Male	AB	1		-7.6431
China	0.00017444	0.00529924	Female	AB	1	-8.65393	-5.24019
China		0.00249513	Female	AB	1		-5.99341
China	0.00016446	0.00204078	Female	AB	1	-8.71284	-6.19442
China		0.00041059	Female	AB	1		-7.79792
China		0.00175619	Female	AB	1		-6.34461
China	7.3088e-05	0.037856	Female	AB	1	-9.52385	-3.27397
China	0.000103	0.00200109	Female	AB	1	-9.18078	-6.21406
China	0.00016446	0.00494436	Female	AB	1	-8.71284	-5.30951
China	7.0599e-05	0.0174576	Female	AB	1	-9.55849	-4.04798
China	4.0268e-05	0.00307898	Female	AB	1	-10.12	-5.78316
China	0.00010194	0.00047165	Female	AB	1	-9.19113	-7.65927
China	5.4628e-05	0.00295355	Female	AB	1	-9.81496	-5.82475
China	7.3088e-05	0.00389724	Female	AB	1	-9.52385	-5.54749
China		0.00106372	Female	AB	1		-6.84598
China	7.3597e-05	0.00255936	Female	AB	1	-9.51691	-5.968
China	4.14e-05	0.00356965	Female	AB	1	-10.0922	-5.63529
China	5.2767e-05	0.00080615	Female	AB	1	-9.84962	-7.12324
China		0.00072822	Female	AB	1		-7.22491
China	8.7522e-05	0.00098336	Female	AB	1	-9.34362	-6.92454
China	5.8549e-05	0.00067946	Female	AB	1	-9.74565	-7.29421
China		0.00018545	Female	AB	1		-8.59273
China	6.3627e-05	0.00061378	Female	AB	1	-9.66247	-7.39587
China		0.00073498	Female	AB	1		-7.21567
China		0.00042214	Female	AB	1		-7.77017
China		0.00064877	Female	AB	1		-7.34043
China	0.00014517	0.00102039	Female	AB	1	-8.83761	-6.88757
China	8.1378e-05	0.00117483	Female	AB	1	-9.41641	-6.74663
China		0.00014251	Female	AB	1		-8.8561
China	0.00013639	0.00033973	Female	AB	1	-8.89999	-7.98736
China		0.00019922	Female	AB	1		-8.5211
China		0.00021801	Female	AB	1		-8.43097
China		0.00025569	Female	AB	1		-8.27154
China		0.00043702	Female	AB	1		-7.73553
China		0.00037348	Female	AB	1		-7.89265
China		0.0006548	Female	AB	1		-7.33118
China		0.000287	Female	AB	1		-8.15603
China		0.00441002	Female	AB	1		-5.42388
China		4.2761e-05	Female	AB	1		-10.0599
China		0.00025275	Female	B	1		-8.28311
China	2.8277e-05	0.00119398	Female	AB	1	-10.4735	-6.73046
China		0.00026995	Female	AB	1		-8.21727
China	2.7888e-05	0.00060954	Female	AB	1	-10.4873	-7.40281
China	0.00012993	0.00034847	Female	AB	1	-8.94851	-7.96196
China	4.6256e-05	0.00058201	Female	AB	1	-9.98132	-7.44902
China	0.00010553	0.00050667	Female	AB	1	-9.15652	-7.58765
China		0.00012873	Female	AB	1		-8.95779
China		0.00048491	Female	AB	1		-7.63155
China		0.00183501	Female	AB	1		-6.30071
China	0.00022622	0.00115065	Female	AB	1	-8.394	-6.76743
China		0.00029919	Female	AB	1		-8.11443
China		0.00030974	Female	AB	1		-8.07978
China		0.0013187	Female	AB	1		-6.63111
China	2.5662e-05	0.00051493	Female	AB	1	-10.5705	-7.57148
China	4.468e-05	0.00276214	Female	AB	1	-10.016	-5.89175
China	2.989e-05	0.00063836	Female	AB	1	-10.418	-7.35661
China	8.454e-05	0.00063103	Female	AB	1	-9.37829	-7.36816
China		0.00139712	Female	AB	1		-6.57334
China		0.00059424	Female	AB	1		-7.42823
China	1.9048e-05	0.00075216	Female	AB	1	-10.8685	-7.19256
China	3.8949e-06	0.00082309	Female	AB	1	-12.4558	-7.10245
China		0.000202	Female	AB	1		-8.50724
China	3.0837e-05	0.00011002	Female	AB	1	-10.3868	-9.11485
China		0.00112437	Female	AB	1		-6.79053
China	1.7407e-05	0.00012011	Female	AB	1	-10.9586	-9.0271
China		0.00029101	Female	AB	1		-8.14215
China		0.00036664	Female	AB	1		-7.91113
China		3.2407e-05	Female	AB	1		-10.3371
China	1.0279e-05	0.00017831	Female	AB	1	-11.4854	-8.63199
China	1.9448e-05	0.00025158	Female	AB	1	-10.8478	-8.28775
China		0.00011901	Female	AB	1		-9.0363
China		0.00018417	Female	AB	1		-8.59965
China		0.00027722	Female	AB	1		-8.1907
China		0.00058201	Female	AB	1		-7.44902
China		0.00018588	Female	AB	1		-8.59041
China		0.00045875	Female	AB	1		-7.68701
China		0.00019693	Female	AB	1		-8.53266
China		0.00040682	Female	AB	1		-7.80714
China		9.8695e-05	Female	AB	1		-9.22348
China		0.00054808	Female	AB	1		-7.50909
China	4.9299e-06	0.00011311	Female	AB	1	-12.2202	-9.08715
China		0.00082881	Female	AB	1		-7.09552
China		0.00010054	Female	AB	1		-9.20495
China	2.8972e-05	0.0004421	Female	AB	1	-10.4492	-7.72397
China	2.6752e-05	0.00087607	Female	AB	1	-10.5289	-7.04006
China		0.0001171	Female	AB	1		-9.05248
China		0.00032289	Female	AB	1		-8.0382
China	8.4248e-05	0.0017481	Female	AB	1	-9.38175	-6.34923
China	2.4532e-05	0.00178483	Female	AB	1	-10.6155	-6.32843
China	3.7312e-05	0.00054808	Female	AB	1	-10.1962	-7.50909
China	3.4573e-05	0.00313642	Female	AB	1	-10.2724	-5.76467
China	5.0735e-05	0.00125915	Female	AB	1	-9.88889	-6.67732
China	9.7787e-05	0.00189533	Female	AB	1	-9.23272	-6.26836
China	6.7723e-05	0.00081929	Female	AB	1	-9.60008	-7.10707
China		0.00174406	Female	AB	1		-6.35154
China		0.00067789	Female	AB	1		-7.29653
China		0.00046088	Female	AB	1		-7.68237
China		0.00043905	Female	AB	1		-7.7309
China		0.00017065	Female	AB	1		-8.6759
China		0.00021303	Female	AB	1		-8.45408
China	3.9714e-05	0.00106618	Female	AB	1	-10.1338	-6.84367
China	1.8146e-05	0.00067632	Female	AB	1	-10.9171	-7.29884
China	1.0292e-06	0.00026964	Female	AB	1	-13.7867	-8.21842
China	4.0408e-05	0.00040682	Female	AB	1	-10.1165	-7.80714
China	3.7398e-05	0.00065631	Female	AB	1	-10.1939	-7.32888
China	4.7119e-05	0.00079505	Female	AB	1	-9.96283	-7.13711
China		0.00084623	Female	AB	1		-7.07472
PNG	0.00116134	0.00170029		AB		-6.75819	-6.37695
PNG	0.000564789	0.00117755	Female	AB	1	-7.47906	-6.74432
PNG	0.00110633	0.00061805	Female	AB	1	-6.80671	-7.38894
PNG	0.000111552	0.00255936	Female	AB	1	-9.10102	-5.968
PNG			Female	negative	1
PNG	0.00112958	0.00156459	Female	AB	1	-6.78591	-6.46013
PNG	0.000601145	0.00247218	Female	AB	1	-7.41667	-6.00265
PNG	0.00427459	0.00089862	Female	AB	1	-5.45507	-7.01465
PNG	0.000667012	0.0134151	Female	AB	1	-7.3127	-4.31138
PNG	0.00270529	0.00237147	Female	AB	1	-5.91255	-6.04425
PNG	0.00424506	0.00445611	Female	AB	1	-5.462	-5.41348
PNG	0.000657829	0.0112028	Female	AB	1	-7.32657	-4.49159
PNG		0.00144973	Female	AB	1		-6.53638
PNG	0.000431007	0.00112178	Female	AB	#REF!	-7.74939	-6.79284
PNG	0.000191549	0.00136205	Female	AB	#REF!	-8.56037	-6.59876
PNG	0.000154511	0.00048156	Female	AB	1	-8.77525	-7.63848
PNG	0.000162193	0.00041633		AB	1	-8.72672	-7.78403
PNG		0.00044312		AB	1		-7.72167
PNG	0.000402144	0.00173602		AB		-7.8187	-6.35616
PNG	0.000218512	0.00170029		AB		-8.42867	-6.37696
PNG	0.000364953	0.00032664		AB		-7.91574	-8.02665
PNG	0.00086801	0.00055317		AB		-7.04931	-7.49985
PNG	0.000166753	0.00172403		AB		-8.699	-6.36309
PNG	0.000214015	0.0003831		AB		-8.44946	-7.86721
PNG	0.000286337	0.00035744		AB		-8.15834	-7.93654
PNG	7.41086e-05	0.00086201		AB		-9.50998	-7.05624
PNG	0.000286337	0.00039115		AB		-8.15834	-7.84642
PNG	0.00335377	0.00078229		AB		-5.69767	-7.15329
PNG	0.0136024	0.00430432	Female	AB	1	-4.29751	-5.44814
PNG	0.00170029	0.0241807	Female	AB	1	-6.37695	-3.7222
PNG	0.00168855	0.0021822		AB		-6.38389	-6.12742
PNG	0.00193963	0.00424506	Female	AB	1	-6.24526	-5.462
PNG	0.00127968	0.00213729		AB		-6.66114	-6.14822
PNG	0.000705044	0.00270529	Female	AB	1	-7.25725	-5.91255
PNG		0.00103942		AB			-6.86909
PNG	0.000357443	9.5495e-08	Female	AB	1	-7.93653	-16.1642
PNG	0.00116134	0.00110633		AB		-6.75819	-6.80671
PNG	0.00289946	0.00289946		AB		-5.84323	-5.84323
PNG	0.00106127	0.00340059		AB		-6.84829	-5.68381
PNG	0.00335377	0.00298098		AB		-5.69767	-5.8155
PNG	0.00579892	0.00257716		AB		-5.15008	-5.96107
PNG	0.00144973	0.00612956	Male	AB	1	-6.53638	-5.09463
PNG	0.00114535	0.00191293	Female	AB	1	-6.77205	-6.25912
PNG	0.00156459	0.00418662		AB		-6.46013	-5.47586
PNG	0.00106865	0.00312918		AB		-6.84136	-5.76698
PNG	0.00393342	0.00112958		AB		-5.53825	-6.78591
PNG	0.00526263	0.00153239	Male	AB	1	-5.24712	-6.48093
PNG	0.000461942	0.00243815	Female	AB	1	-7.68007	-6.01652
PNG	0.000214015	0.00070017		AB		-8.44946	-7.26419
PNG	0.000377823	0.00212253	Female	AB	1	-7.88108	-6.15515
PNG	0.000407758	0.00103942		AB		-7.80484	-6.86909
PNG	0.000745244	0.00081552		AB		-7.2018	-7.11168
PNG	0.00193963	0.00129754		AB		-6.24526	-6.64729
PNG	0.00195312	0.00264962	Female	AB	1	-6.23832	-5.93334
PNG	0.0094859	0.00412898	Female	AB	1	-4.65795	-5.48972
PNG	0.0014199	0.0174576		AB		-6.55717	-4.04798
PNG	0.00278135	0.00257716		AB		-5.88482	-5.96107
PNG	0.00379943	0.00831539	Female	AB	1	-5.5729	-4.78965
PNG	0.000626673	0.0121744	Female	AB	1	-7.37509	-4.40842
PNG	0.00424506	0.00187356		AB		-5.462	-6.27991
PNG	0.00168855	0.00608722		AB		-6.38389	-5.10156
PNG	2.02741e-05	0.00227487		AB		-10.8062	-6.08583
PNG	0.000644291	0.0009433		AB		-7.34736	-6.96613
PNG	0.000549345	0.0024213		AB		-7.50678	-6.02345
PNG	0.00086801	0.00109869		AB		-7.04931	-6.81364
PNG	0.00266805	0.00113744		AB		-5.92641	-6.77898
PNG	0.000892414	0.00519018		AB		-7.02158	-5.26099
PNG	0.00567958	0.00278135		AB		-5.17088	-5.88482
PNG	0.0123444	0.00310756		AB		-4.39455	-5.77392
PNG	0.00219738	0.0105985		AB		-6.12049	-4.54705
PNG	0.00163103	0.00280069		AB		-6.41854	-5.87789
PNG	0.00393342	0.00142977		AB		-5.53825	-6.55024
PNG	0.00250669	0.00401607		AB		-5.98879	-5.51745
PNG	0.000568718	0.00180974		AB		-7.47213	-6.31457
PNG	0.00608722	0.00096982		AB		-5.10156	-6.9384
PNG		0.00349619		AB			-5.65608
Christamas Island		0.00013576	Female	B	1		-8.90462
Christamas Island		9.4456e-05		B			-9.26738
Christamas Island		5.2403e-05		B			-9.85655
Christamas Island		5.0443e-05		B			-9.89467
Christamas Island
Christamas Island		9.6664e-05		B			-9.24427
Christamas Island
Christamas Island
Christamas Island		9.6107e-05		B			-9.25005
Christamas Island		0.00018545	Male	B	1		-8.59273
Christamas Island
Christamas Island		0.00015098		B			-8.79836
Christamas Island		1.1944e-05		B			-11.3353
Christamas Island		0.00030902		B			-8.0821
Christamas Island		8.5523e-05		B			-9.36673
Christamas Island		7.8334e-05		B			-9.45453
Christamas Island		0.00017383	Male	B	1		-8.65743
Christamas Island		0.00015098		B			-8.79836
Christamas Island		4.5936e-05		B			-9.98826
Christamas Island		1.1431e-05		B			-11.3792

## Sheet: Fig 6C
0.000216	0.00034527	Female	AB	-3.66555	-3.46184
3.8184e-05	6.1684e-06	Female	AB	-4.41812	-5.20983
0.00033816	7.2416e-05	Female	AB	-3.47088	-4.14017
0.00032215	0.00029371	Female	AB	-3.49194	-3.53208
0.00095647	0.00020154	Female	AB	-3.01933	-3.69564
4.0548e-05	5.1681e-05	Female	AB	-4.39203	-4.28667
3.8361e-05	2.3428e-06	Female	AB	-4.41611	-5.63026
9.6664e-05	0.00013797	Female	AB	-4.01474	-3.86022
0.00037348	0.00144973	Female	AB	-3.42773	-2.83871
0.00085606	0.00202668	Female	AB	-3.0675	-2.69321
0.00085408	0.00203607	Female	AB	-3.0685	-2.69121
0.00051256	0.00066855	Female	AB	-3.29026	-3.17487
0.00126206	0.0020034	Female	AB	-2.89892	-2.69823
0.00059976	0.00237147	Female	AB	-3.22202	-2.62498
0.00023692	0.00159746	Female	AB	-3.6254	-2.79657
0.00192179	0.00285294	Female	AB	-2.71629	-2.54471
0.00141009	0.00441511	Female	AB	-2.85075	-2.35506
0.00014317	5.3134e-05	Female	AB	-3.84415	-4.27463
0.00018502	3.3165e-05	Female	AB	-3.73278	-4.47932
0.00017263	1.7772e-05	Female	AB	-3.76288	-4.75026
6.519e-05	5.8627e-06	Female	AB	-4.18582	-5.2319
0.00022622	9.8467e-05	Female	AB	-3.64547	-4.00671
0.00103224	9.7787e-05	Female	AB	-2.98622	-4.00972
0.00023177	9.0608e-05	Female	AB	-3.63494	-4.04283
8.1661e-05	3.3627e-05	Female	AB	-4.08799	-4.47331
0.00040494	2.3128e-05	Female	AB	-3.39261	-4.63586
7.3088e-05	6.0195e-05	Female	AB	-4.13615	-4.22044
0.00011956	4.7785e-06	Female	AB	-3.92241	-5.32071
0.00026716	1.9995e-05	Female	AB	-3.57323	-4.69908

## Sheet: Fig 6D
aeg_TL_D008	3.5177e-05	1.3146e-05	Female	AB	-4.45374	-4.88121
aeg_TL_D010	0.00014218	8.6732e-06	Female	AB	-3.84716	-5.06182
aeg_TL_D011	4.8893e-05	9.524e-06	Female	AB	-4.31075	-5.02118
aeg_TL_D012	0.00026076	1.6297e-05	Female	AB	-3.58376	-4.78789
aeg_TL_D013	0.00056675	8.813e-05	Female	AB	-3.24661	-4.05488
aeg_TL_D014	6.3188e-05	3.2258e-05	Female	AB	-4.19937	-4.49136
aeg_TL_D015	0.00015996	4.1544e-05	Female	AB	-3.79599	-4.38149
aeg_TL_D016	5.4251e-05	0.00010481	Female	AB	-4.26559	-3.9796
aeg_TL_D017	8.0816e-05	2.3048e-05	Female	AB	-4.0925	-4.63737
aeg_TL_D025	0.0001059	1.7896e-05	Female	AB	-3.9751	-4.74724
aeg_TL_D029	3.1376e-05	4.0603e-06	Female	AB	-4.5034	-5.39144
aeg_TL_D030	0.00014071	5.7543e-05	Female	AB	-3.85168	-4.24001
aeg_TL_D034	4.6417e-05	1.1644e-05	Female	AB	-4.33332	-4.9339
aeg_TL_D036	3.2708e-05	6.2401e-06	Female	AB	-4.48535	-5.20481
aeg_TL_D042	0.000103	5.8627e-06	Female	AB	-3.98716	-5.2319
aeg_TL_D043	0.00013639	3.1594e-05	Female	AB	-3.86522	-4.5004
aeg_TL_D044	8.6616e-05	4.7291e-06	Female	AB	-4.0624	-5.32522
aeg_TL_D046	0.00013829	2.3208e-05	Female	AB	-3.85921	-4.63436
aeg_TL_D048	6.9627e-05	1.1444e-05	Female	AB	-4.15722	-4.94142
aeg_TL_D049	0.00021107	0.00021327	Female	AB	-3.67557	-3.67107
aeg_TL_D050	1.8083e-05	5.4891e-06	Female	AB	-4.74273	-5.2605
aeg_TL_D051	5.7743e-05	3.0347e-06	Female	AB	-4.2385	-5.51788
aeg_TL_D053	0.00010089	1.1889e-05	Female	AB	-3.99615	-4.92485
aeg_TL_D054	7.8879e-05	2.4059e-06	Female	AB	-4.10304	-5.61872
aeg_TL_D056	0.00011509	1.5852e-05	Female	AB	-3.93896	-4.79992
aeg_TL_D058	8.2229e-05	5.5657e-06	Female	AB	-4.08497	-5.25448
aeg_TL_D059	5.2403e-05	7.5767e-06	Female	AB	-4.28064	-5.12052
aeg_TL_D060	0.00020672	5.3876e-05	Female	AB	-3.68462	-4.2686
aeg_TL_D064	4.3459e-05	1.0827e-05	Female	AB	-4.36192	-4.96549

## Sheet: Fig 6E
China_A002	0.00011997	0.0029604	Female	AB	-3.92093	-2.52865
China_A003	4.14e-05	0.0013371	Female	AB	-4.383	-2.87384
China_A004	6.5871e-05	0.0039334	Female	AB	-4.18131	-2.40523
China_A005	0.00018957	0.001603	Female	AB	-3.72223	-2.79507								SUMMARY OUTPUT
China_A006	8.4248e-05	0.0019735	Female	AB	-4.07444	-2.70476
China_A008	0.0001255	0.0012276	Female	AB	-3.90136	-2.91094								Regression Statistics
China_A010	8.6616e-05	0.0013668	Female	AB	-4.0624	-2.8643								Multiple R	0.407781
China_A011	8.6616e-05	0.0038614	Female	AB	-4.0624	-2.41326								R Square	0.166285
China_A012	7.7793e-05	0.0015061	Female	AB	-4.10906	-2.82215								Adjusted R Square	0.155019
China_A014	0.00014925	0.0001176	Female	AB	-3.82609	-3.92959								Standard Error	0.437825
China_A016	0.00010408	0.0025476	Female	AB	-3.98263	-2.59387								Observations	76
China_A017	3.3165e-05	0.0023442	Female	AB	-4.47932	-2.63001
China_A018	2.0274e-05	0.0008269	Female	AB	-4.69306	-3.08255								ANOVA
China_A019	3.7833e-05	0.001728	Female	AB	-4.42213	-2.76246									df	SS	MS	F	Significance F
China_A020	2.7314e-05	0.000768	Female	AB	-4.56361	-3.11464								Regression	1	2.82923	2.82923	14.7594	0.000255862
China_A021	0.00029033	0.0014199	Female	AB	-3.53711	-2.84774								Residual	74	14.1851	0.191691
China_A022	0.00014517	0.005962	Female	AB	-3.83812	-2.22461								Total	75	17.0144
China_A024	2.281e-05	0.00165	Female	AB	-4.64187	-2.78252
China_A025	3.999e-05	0.0005714	Female	AB	-4.39805	-3.24306									Coefficients	Standard Error	t Stat	P-value	Lower 95%	Upper 95%	Lower 95.0%	Upper 95.0%
China_A028	5.6554e-05	0.0032621	Female	AB	-4.24754	-2.4865								Intercept	-0.911678	0.524267	-1.73896	0.0862006	-1.9563	0.132946	-1.9563	0.132946
China_A029	6.8194e-05	0.0024894	Female	AB	-4.16625	-2.60391								X Variable 1	0.46811	0.121847	3.84179	0.000255862	0.225325	0.710895	0.225325	0.710895
China_A030	0.0001412	0.0028007	Female	AB	-3.85017	-2.55273
China_A038	1.3816e-05	0.0039243	Female	AB	-4.85962	-2.40624
China_A054	6.2318e-05	0.0018822	Female	AB	-4.20539	-2.72533
China_A062	0.00025986	0.0088917	Female	AB	-3.58526	-2.05102
China_A072	0.00017444	0.0052992	Female	AB	-3.75835	-2.27579
China_A074	0.00016446	0.0020408	Female	AB	-3.78394	-2.6902
China_A078	7.3088e-05	0.037856	Female	AB	-4.13615	-1.42187
China_A079	0.000103	0.0020011	Female	AB	-3.98716	-2.69873
China_A080	0.00016446	0.0049444	Female	AB	-3.78394	-2.30589
China_A092	7.0599e-05	0.0174576	Female	AB	-4.1512	-1.75802
China_A093	4.0268e-05	0.003079	Female	AB	-4.39504	-2.51159
China_A094	0.00010194	0.0004717	Female	AB	-3.99166	-3.32633
China_A098	5.4628e-05	0.0029536	Female	AB	-4.26258	-2.52965
China_A099	7.3088e-05	0.0038972	Female	AB	-4.13615	-2.40925
China_A105	7.3597e-05	0.0025594	Female	AB	-4.13314	-2.59186
China_A106	4.14e-05	0.0035697	Female	AB	-4.383	-2.44737
China_A108	5.2767e-05	0.0008062	Female	AB	-4.27764	-3.09356
China_A110	8.7522e-05	0.0009834	Female	AB	-4.05788	-3.00727
China_A111	5.8549e-05	0.0006795	Female	AB	-4.23248	-3.16781
China_A113	6.3627e-05	0.0006138	Female	AB	-4.19636	-3.21197
China_A117	0.00014517	0.0010204	Female	AB	-3.83812	-2.99123
China_A118	8.1378e-05	0.0011748	Female	AB	-4.08949	-2.93004
China_A120	0.00013639	0.0003397	Female	AB	-3.86522	-3.4689
China_A139	2.8277e-05	0.001194	Female	AB	-4.54857	-2.923
China_A141	2.7888e-05	0.0006095	Female	AB	-4.55458	-3.21503
China_A143	0.00012993	0.0003485	Female	AB	-3.88629	-3.4578
China_A144	4.6256e-05	0.000582	Female	AB	-4.33483	-3.23508
China_A145	0.00010553	0.0005067	Female	AB	-3.97662	-3.29525
China_A150	0.00022622	0.0011507	Female	AB	-3.64547	-2.93904
China_A156	2.5662e-05	0.0005149	Female	AB	-4.59071	-3.28828
China_A157	4.468e-05	0.0027621	Female	AB	-4.34989	-2.55876
China_A158	2.989e-05	0.0006384	Female	AB	-4.52447	-3.19491
China_A159	8.454e-05	0.000631	Female	AB	-4.07294	-3.19997
China_A165	1.9048e-05	0.0007522	Female	AB	-4.72015	-3.12367
China_A166	3.8949e-06	0.0008231	Female	AB	-5.4095	-3.08455
China_A172	3.0837e-05	0.00011	Female	AB	-4.51093	-3.95861
China_A177	1.7407e-05	0.0001201	Female	AB	-4.75928	-3.92046
China_A182	1.0279e-05	0.0001783	Female	AB	-4.98805	-3.74885
China_A183	1.9448e-05	0.0002516	Female	AB	-4.71113	-3.59929
China_A201	4.9299e-06	0.0001131	Female	AB	-5.30716	-3.94654
China_A204	2.8972e-05	0.0004421	Female	AB	-4.53802	-3.35448
China_A205	2.6752e-05	0.0008761	Female	AB	-4.57264	-3.05745
China_A209	8.4248e-05	0.0017481	Female	AB	-4.07444	-2.75743
China_A211	2.4532e-05	0.0017848	Female	AB	-4.61027	-2.74841
China_A212	3.7312e-05	0.0005481	Female	AB	-4.42815	-3.26114
China_A214	3.4573e-05	0.0031364	Female	AB	-4.46126	-2.50357
China_A215	5.0735e-05	0.0012592	Female	AB	-4.29469	-2.89991
China_A216	9.7787e-05	0.0018953	Female	AB	-4.00972	-2.72232
China_A219	6.7723e-05	0.0008193	Female	AB	-4.16926	-3.08656
China_A248	3.9714e-05	0.0010662	Female	AB	-4.40106	-2.97216
China_A249	1.8146e-05	0.0006763	Female	AB	-4.74122	-3.16986
China_A250	1.0292e-06	0.0002696	Female	AB	-5.9875	-3.56928
China_A254	4.0408e-05	0.0004068	Female	AB	-4.39353	-3.39062
China_A255	3.7398e-05	0.0006563	Female	AB	-4.42715	-3.1829
China_A258	4.7119e-05	0.0007951	Female	AB	-4.3268	-3.09958

## Sheet: Fig 6G
5-2-2	4.2712e-05	0.000512557	Male		-4.36945	-3.29026									SUMMARY OUTPUT
5-6-2	2.75408e-06	0.000245271	Male		-5.56002	-3.61035
5-13-2	3.39789e-05	0.00139389	Male		-4.46879	-2.85577									Regression Statistics
4-18-1	0.0555527	0.000283048	Male		-1.2553	-3.54814									Multiple R	0.234608
7-3-2	7.7793e-05	0.0122875	Male		-4.10906	-1.91054									R Square	0.055041
7-4-2	3.53465e-06	0.000384872	Male		-5.45165	-3.41468									Adjusted R Square	-0.0176482
7-6-2	1.7167e-05	2.5076e-05	Male		-4.76531	-4.60074									Standard Error	0.767089
8-2-3	1.22658e-05	0.00181812	Male		-4.9113	-2.74038									Observations	15
8-3-1	1.31637e-06	0.013697	Male		-5.88062	-1.86338
8-6-2	2.8512e-06	0.00227487	Male		-5.54497	-2.64304									ANOVA
10-2-1	2.44794e-06	0.00121345	Male		-5.6112	-2.91598										df	SS	MS	F	Significance F
10-3-1	1.22234e-05	0.00143972	Male		-4.91281	-2.84172									Regression	1	0.445562	0.445562	0.75721	0.399986
10-4-1	1.66398e-05	0.000936781	Male		-4.77885	-3.02836									Residual	13	7.64953	0.588425
10-9-1	3.71038e-06	0.000105778	Male		-5.43058	-3.9756									Total	14	8.09509
10-14-2	7.2275e-07	0.00920521	Male		-6.14101	-2.03597
																Coefficients	Standard Error	t Stat	P-value	Lower 95%	Upper 95%	Lower 95.0%	Upper 95.0%
															Intercept	-3.76853	0.884586	-4.26022	0.000929384	-5.67957	-1.8575	-5.67957	-1.8575
															X Variable 1	-0.15375	0.176687	-0.870178	0.399986	-0.53546	0.22796	-0.53546	0.22796

## Sheet: Fig 6F
Taiwan2-1	3.7226e-05	7.909e-07	Female	-4.42915	-6.10188
Taiwan2-3	3.5592e-06	4.2918e-06	Female	-5.44865	-5.36736
Taiwan2-4	1.6643e-06	4.4089e-08	Female	-5.77877	-7.35567
Taiwan5-1	0.00011656	8.2529e-06	Female	-3.93345	-5.08339
Taiwan5-2	1.9773e-07	1.9963e-09	Female	-6.70393	-8.69977
Taiwan6-2	0.00080988	0.00015168	Female	-3.09158	-3.81907
Taiwan11-1	0.00010194	4.2959e-05	Female	-3.99166	-4.36695
Taiwan11-2	9.019e-05	4.3921e-06	Female	-4.04484	-5.35733
Taiwan15-1	2.6567e-05	2.0227e-05	Female	-4.57566	-4.69407
Taiwan15-2	0.00016145	0.00061095	Female	-3.79196	-3.21399

## Sheet: Fig 6H
M1-RN-017	7.41354e-07	5.26454e-05	Male	AB	-6.12997	-4.27864
M1-RN-019	1.99331e-07	7.44518e-05	Male	AB	-6.70043	-4.12812
M1-RN-034	5.76304e-07	1.56878e-05	Male	AB	-6.23935	-4.80444
M1-RN-037	1.02686e-06	1.24802e-05	Male	AB	-5.98849	-4.90378
M1-RN-038	5.00544e-07	1.77724e-05	Male	AB	-6.30056	-4.75025
M1-RN-046	7.65727e-07	0.000104322	Male	AB	-6.11593	-3.98162
M1-RN-049	7.68995e-05	0.00428447	Male	AB	-4.11408	-2.3681
M1-RN-051	3.61244e-05	0.000862015	Male	AB	-4.4422	-3.06449
M1-RN-095	1.55794e-05	0.000736684	Male	AB	-4.80745	-3.13272
M1-RN-100	2.35179e-08	2.82772e-05	Male	AB	-7.6286	-4.54856
M1-RN-102	2.39246e-07	0.000114159	Male	AB	-6.62116	-3.94249
M1-RN-112	0.000605326	6.27511e-05	Male	AB	-3.21801	-4.20238
M1-RN-122	2.67519e-05	4.19782e-05	Male	AB	-4.57265	-4.37698
M1-RN-123	4.38194e-06	0.00608722	Male	AB	-5.35833	-2.21558
SUMMARY OUTPUT
Regression Statistics
Multiple R	0.470898
R Square	0.221745
Adjusted R Square	0.15689
Standard Error	0.803794
Observations	14
ANOVA
	df	SS	MS	F	Significance F
Regression	1	2.20903	2.20903	3.4191	0.0892209
Residual	12	7.75302	0.646085
Total	13	9.96206
	Coefficients	Standard Error	t Stat	P-value	Lower 95%	Upper 95%	Lower 95.0%	Upper 95.0%
Intercept	-1.99793	1.05456	-1.89457	0.0824958	-4.29562	0.299754	-4.29562	0.299754
X Variable 1	0.341616	0.184749	1.84908	0.0892209	-0.0609176	0.74415	-0.0609176	0.74415

## Sheet: Fig 6B
M1-RN-002	1.104e-06	2.996e-05	Female	AB	-5.95688	-4.52348		SUMMARY OUTPUT
M1-RN-015	9.794e-07	3.248e-05	Female	AB	-6.00906	-4.48836
M1-RN-018	4.543e-07	1.057e-05	Female	AB	-6.3427	-4.97603		Regression Statistics
M1-RN-021	4.696e-06	2.313e-05	Female	AB	-5.32823	-4.63586		Multiple R	0.574403
M1-RN-022	5.65e-06	7.815e-05	Female	AB	-5.24796	-4.10705		R Square	0.329938
M1-RN-023	1.32e-07	1.529e-05	Female	AB	-6.87954	-4.81548		Adjusted R Square	0.319937
M1-RN-024	6.565e-06	0.0001118	Female	AB	-5.18273	-3.95152		Standard Error	0.667317
M1-RN-025	1.254e-07	1.052e-05	Female	AB	-6.90162	-4.97803		Observations	69
M1-RN-026	1.39e-06	2.502e-05	Female	AB	-5.85704	-4.60175
M1-RN-028	2.786e-06	1.474e-05	Female	AB	-5.55501	-4.83153		ANOVA
M1-RN-030	5.624e-06	7.175e-05	Female	AB	-5.24996	-4.14418			df	SS	MS	F	Significance F
M1-RN-033	6.88e-09	2.403e-05	Female	AB	-8.16243	-4.61931		Regression	1	14.6912	14.6912	32.9908	2.45998e-07
M1-RN-041	8.575e-07	2.178e-05	Female	AB	-6.06676	-4.66195		Residual	67	29.8359	0.445312
M1-RN-042	4.272e-06	6.788e-05	Female	AB	-5.36937	-4.16826		Total	68	44.5271
M1-RN-050	1.377e-06	0.0001475	Female	AB	-5.86105	-3.83111
M1-RN-052	4.778e-05	0.0028464	Female	AB	-4.32078	-2.54571			Coefficients	Standard Error	t Stat	P-value	Lower 95%	Upper 95%	Lower 95.0%	Upper 95.0%
M1-RN-053	8.592e-05	0.0043243	Female	AB	-4.06591	-2.36409		Intercept	-1.39945	0.410878	-3.406	0.00111828	-2.21957	-0.579334	-2.21957	-0.579334
M1-RN-054	9.203e-08	5.277e-05	Female	AB	-7.03607	-4.27764		X Variable 1	0.453403	0.0789383	5.74376	2.45998e-07	0.295841	0.610964	0.295841	0.610964
M1-RN-055	0.0002369	0.0030577	Female	AB	-3.6254	-2.5146
M1-RN-056	4.217e-05	0.0011912	Female	AB	-4.37497	-2.924
M1-RN-057	1.275e-07	0.0001842	Female	AB	-6.89459	-3.73478
M1-RN-058	7.136e-07	7.852e-05	Female	AB	-6.14653	-4.10505
M1-RN-059	9.48e-06	0.0065999	Female	AB	-5.02319	-2.18046
M1-RN-060	4.789e-05	0.0022801	Female	AB	-4.31978	-2.64204
M1-RN-061	1.705e-07	9.019e-05	Female	AB	-6.76816	-4.04484
M1-RN-062	4.337e-07	0.0001763	Female	AB	-6.36277	-3.75384
M1-RN-063	6.064e-07	0.0001055	Female	AB	-6.21727	-3.97661
M1-RN-064	0.0002779	0.0106969	Female	AB	-3.55617	-1.97074
M1-RN-067	8.643e-06	0.0001351	Female	AB	-5.06332	-3.86924
M1-RN-068	3.801e-05	0.00043	Female	AB	-4.42012	-3.36652
M1-RN-070	1.705e-05	0.0003155	Female	AB	-4.76832	-3.50098
M1-RN-071	1.037e-05	0.0006039	Female	AB	-4.98405	-3.21901
M1-RN-072	3.316e-05	0.0006473	Female	AB	-4.47933	-3.18891
M1-RN-073	1.658e-05	0.000232	Female	AB	-4.78036	-3.63444
M1-RN-074	1.701e-05	0.0016885	Female	AB	-4.76932	-2.77249
M1-RN-076	5.559e-06	0.0005209	Female	AB	-5.25498	-3.28323
M1-RN-077	6.741e-05	0.0046885	Female	AB	-4.17127	-2.32897
M1-RN-078	7.061e-06	0.0004545	Female	AB	-5.15113	-3.34244
M1-RN-079	3.298e-06	0.000212	Female	AB	-5.48176	-3.67357
M1-RN-081	2.253e-06	0.0001261	Female	AB	-5.64732	-3.89934
M1-RN-082	2.71e-06	0.0002175	Female	AB	-5.56705	-3.66253
M1-RN-083	4.846e-07	7.242e-05	Female	AB	-6.31461	-4.14017
M1-RN-084	1.922e-05	0.0006138	Female	AB	-4.71614	-3.21199
M1-RN-085	8.813e-05	0.0048538	Female	AB	-4.05487	-2.31392
M1-RN-086	1.139e-06	9.869e-05	Female	AB	-5.94334	-4.00571
M1-RN-087	3.863e-05	0.0013371	Female	AB	-4.4131	-2.87383
M1-RN-088	3.394e-05	0.000512	Female	AB	-4.46929	-3.29076
M1-RN-089	3.757e-05	0.0014974	Female	AB	-4.42514	-2.82466
M1-RN-090	5.814e-05	0.00165	Female	AB	-4.23549	-2.78252
M1-RN-091	1.66e-06	6.618e-05	Female	AB	-5.77978	-4.1793
M1-RN-092	0.0001496	0.0019667	Female	AB	-3.82509	-2.70626
M1-RN-093	3.286e-05	0.0007859	Female	AB	-4.48334	-3.10462
M1-RN-096	1.225e-05	0.0011244	Female	AB	-4.91181	-2.94909
M1-RN-097	2.356e-05	0.0014734	Female	AB	-4.62783	-2.83169
M1-RN-099	1.374e-06	3.031e-05	Female	AB	-5.86206	-4.51846
M1-RN-101	1.534e-07	5.598e-06	Female	AB	-6.81432	-5.25197
M1-RN-105	6.932e-06	0.0001278	Female	AB	-5.15915	-3.89332
M1-RN-106	8.407e-06	8.338e-05	Female	AB	-5.07537	-4.07896
M1-RN-107	7.779e-05	6.851e-05	Female	AB	-4.10906	-4.16425
M1-RN-108	4.626e-05	8.396e-05	Female	AB	-4.33483	-4.07595
M1-RN-113	0.0001767	1.796e-05	Female	AB	-3.75284	-4.74574
M1-RN-114	0.0001163	3.347e-05	Female	AB	-3.93446	-4.47531
M1-RN-115	0.0003221	9.187e-05	Female	AB	-3.49195	-4.03681
M1-RN-116	0.0001997	0.000247	Female	AB	-3.69966	-3.60734
M1-RN-119	4.102e-05	1.086e-05	Female	AB	-4.38701	-4.96399
M1-RN-121	0.0001458	0.0004125	Female	AB	-3.83613	-3.38458
M1-RN-127	0.0001924	0.0020502	Female	AB	-3.71571	-2.6882
M1-RN-143	4.822e-05	3.863e-05	Female	AB	-4.31677	-4.4131
M1-RN-163	4.923e-05	2.313e-05	Female	AB	-4.30774	-4.63586

## Sheet: Fig 6A
4-3-1	0.000373916	0.000888299	Female	AB	-3.42723	-3.05144
4-5-1	0.000297463	0.0025891	Female	AB	-3.52657	-2.58685									SUMMARY OUTPUT
4-9-2	8.66164e-05	0.000139575	Female	AB	-4.0624	-3.85519
4-13-1	0.000495097	0.00239349	Female	AB	-3.30531	-2.62097									Regression Statistics
4-14-1	0.000217003	0.000510194	Female	AB	-3.66353	-3.29226									Multiple R	0.501315
4-16-1	4.22702e-05	0.000222075	Female	AB	-4.37397	-3.6535									R Square	0.251316
5-1-2	0.000379135	0.000886249	Female	AB	-3.42121	-3.05244									Adjusted R Square	0.238182
5-1-3	0.000423603	0.00228013	Female	AB	-3.37304	-2.64204									Standard Error	0.634953
5-6-3	0.00283979	0.0201464	Female	AB	-2.54671	-1.6958									Observations	59
5-9-2	0.000463546	0.00083073	Female	AB	-3.33391	-3.08054
5-12-2	0.000514336	0.0041481	Female	AB	-3.28875	-2.38215									ANOVA
5-14-3	0.000346466	0.00108607	Female	AB	-3.46034	-2.96414										df	SS	MS	F	Significance F
6-1-2	0.00338882	0.000127844	Female	AB	-2.46995	-3.89332									Regression	1	7.71401	7.71401	19.1336	5.24505e-05
6-4-1	2.98895e-05	0.00112697	Female	AB	-4.52448	-2.94809									Residual	57	22.9804	0.403165
6-4-3	2.67519e-05	0.000220032	Female	AB	-4.57265	-3.65751									Total	58	30.6944
6-5-1	0.00148533	0.0261569	Female	AB	-2.82818	-1.58241
6-5-2	0.000153977	0.00293315	Female	AB	-3.81254	-2.53267										Coefficients	Standard Error	t Stat	P-value	Lower 95%	Upper 95%	Lower 95.0%	Upper 95.0%
6-5-3	0.00044931	0.00914163	Female	AB	-3.34745	-2.03898									Intercept	-0.328912	0.542019	-0.606827	0.546375	-1.41429	0.756462	-1.41429	0.756462
6-8-2	0.000157758	0.00510691	Female	AB	-3.80201	-2.29184									X Variable 1	0.630438	0.144126	4.3742	5.24505e-05	0.341829	0.919046	0.341829	0.919046
6-9-1	0.00376013	0.274841	Female	AB	-2.4248	-0.560919
6-10-2	0.000254508	0.00347204	Female	AB	-3.5943	-2.45942
9-6-1	0.000270891	0.0253829	Female	AB	-3.56721	-1.59546
9-8-1	0.000801505	0.0059071	Female	AB	-3.09609	-2.22863
9-10-1	0.000137813	0.000766195	Female	AB	-3.86071	-3.11566
10-10-1	0.000927092	0.0051782	Female	AB	-3.03288	-2.28582
11-10-1	0.000101587	0.00118848	Female	AB	-3.99316	-2.92501
11-14-2	0.00157002	0.0193704	Female	AB	-2.80409	-1.71286
12-8-1	6.14597e-05	0.00307898	Female	AB	-4.21141	-2.51159
4-7-1	0.001011	0.002366	Female	AB	-2.99525	-2.62599
4-19-1	0.000176873	0.00288609	Female	AB	-3.75234	-2.53969
4-20-1	0.000536178	0.00208366	Female	AB	-3.27069	-2.68117
7-2-1	0.000172036	0.00285294	Female	AB	-3.76438	-2.54471
7-3-1	0.00194637	0.0233031	Female	AB	-2.71078	-1.63259
7-7-1	0.000133581	0.00138107	Female	AB	-3.87426	-2.85978
7-9-1	0.000220796	0.00246648	Female	AB	-3.65601	-2.60792
7-9-2	0.000107752	0.000850147	Female	AB	-3.96757	-3.07051
7-10-1	9.61069e-05	0.000370048	Female	AB	-4.01725	-3.43174
8-1-1	1.45866e-05	9.2512e-05	Female	AB	-4.83605	-4.0338
9-2-3	0.000173834	0.00123324	Female	AB	-3.75987	-2.90895
9-3-2	8.78255e-05	0.00251249	Female	AB	-4.05638	-2.5999
9-4-2	2.2652e-05	0.000216502	Female	AB	-4.64489	-3.66454
9-5-1	0.000220796	0.00918397	Female	AB	-3.65601	-2.03697
9-6-2	0.000160515	0.00146997	Female	AB	-3.79448	-2.83269
9-12-2	0.000232578	0.00146319	Female	AB	-3.63343	-2.8347
9-15-2	0.000108126	0.00533609	Female	AB	-3.96607	-2.27278
10-1-1	5.53906e-05	0.00224874	Female	AB	-4.25656	-2.64806
10-3-2	0.000167913	0.004732	Female	AB	-3.77492	-2.32495
10-5-2	6.37122e-06	0.0156611	Female	AB	-5.19578	-1.80518
10-7-2	7.51431e-05	0.000718197	Female	AB	-4.12411	-3.14376
10-11-1	0.000167913	0.000915385	Female	AB	-3.77492	-3.0384
10-12-1	0.000157758	0.00291289	Female	AB	-3.80201	-2.53568
10-15-1	5.31342e-05	0.000308309	Female	AB	-4.27463	-3.51101
10-15-2	1.48931e-05	6.54159e-05	Female	AB	-4.82701	-4.18432
10-16-2	5.4628e-05	0.00026593	Female	AB	-4.26258	-3.57523
10-19-2	0.000272775	0.000898621	Female	AB	-3.5642	-3.04642
4-11-1	0.000153977	0.00323205	Female	AB	-3.81254	-2.49052
11-15-1	6.58709e-05	0.00331525	Female	AB	-4.18131	-2.47948
12-5-1	0.000212537	0.0867696	Female	AB	-3.67257	-1.06163
12-17-1	0.000207443	0.0387409	Female	AB	-3.6831	-1.41183
					#NUM!	#NUM!

## Sheet: Fig 4A
Torres Strait	Malaysia	Timor-Leste	Indonesia	Vietnam	Taiwan	Fiji	Singapore	Philippines	Japan	Mauritius	China	PNG	Sri Lanka
-3.52651		-3.85918	-4.41812	-7.76556	-5.44867	-6.42799	-5.32422	-3.86973	-3.41263	-5.95117	-4.383	-2.93504
-4.06238		-4.69616	-3.47088	-6.2273	-5.77885	-5.14962	-6.05672	-4.03681	-2.921	-5.53491	-4.18131	-3.24811
-3.30531	-6.00904	-4.38902	-3.49194		-3.9333	-4.16776	-5.84299	-4.51544	-3.14176		-3.72223	-2.95611
-3.66354		-4.16475	-3.01933	-4.42213	-6.70399	-4.42815		-3.84567	-2.75242		-4.07444	-2.923	-8.52216
-4.37397	-6.34266	-4.34237	-4.39203		-3.09157		-5.45165				-3.90136	-2.94708	-7.90403
-3.42125		-4.37997	-4.41611		-3.99183		-6.94326				-4.2957	-3.22102
-3.37304	-5.32827	-4.4537	-4.01474	-6.85596	-4.04484		-5.57206				-4.0624	-2.36911
-2.54671	-5.24795		-3.42773	-6.96082	-4.57561						-4.0624	-3.17587
-3.33395	-6.87943	-3.8471	-3.0675	-7.61506	-3.79183	-5.79583					-4.10906	-2.56779
-3.28878	-5.18277	-4.31078	-3.0685								-3.82609	-2.37212
-3.4603	-6.9017	-3.58369	-3.29026	-5.8475		-4.78337					-3.98263	-3.18189
-2.46995	-5.85699	-3.24657	-2.89892								-4.47932	-3.19092
	-5.55502	-4.19935	-3.22202								-4.69306	-3.36552
-4.52447	-5.24995	-3.79588	-3.6254			-4.2385					-4.42213	-3.71772
-4.57268	-8.16241	-4.2656	-2.71629	-5.48577		-5.48075					-4.56361	-2.47447
-2.82819	-6.06677	-4.09248	-2.85075								-3.53711	-1.86639
-3.81248	-5.36937	-3.9751	-3.84415			-4.36192					-3.83812	-2.76948
-3.34746		-4.50335	-3.73278			-7.76055						-2.77249
	-5.86107	-3.85171	-3.76288								-4.64187	-2.71228
-3.80189	-4.32075	-4.33329	-4.18582								-4.39805	-2.8929
-2.4248	-4.06591	-4.48532	-3.64547									-3.15178
-3.59431	-7.03607	-3.92996	-2.98622
-3.56719	-3.62543		-3.63494								-4.24754	-3.44679
-3.0961	-4.375	-3.98716	-4.08799								-4.16625	-2.93504
-3.86075	-6.89449	-3.86519	-3.39261								-3.85017	-2.53768
-3.03287	-6.14655	-4.06238	-4.13615									-2.97418
-3.99311	-5.02319	-3.85918	-3.92241									-2.47447
-2.8041	-4.31976		-3.57323									-2.23665
-4.21141	-6.76828	-4.1572										-2.83871
-2.99525	-6.36281	-3.67551									-4.85962	-2.94106
-3.75227	-6.21724	-4.7428										-2.8056
-3.27067	-3.55611	-4.23852										-2.97117
-3.76447	-4.31976	-3.99611										-2.40523
-2.71077	-5.06334	-4.10303										-2.2788
-2.96964	-4.4201	-3.93892										-3.33541
-4.59671	-4.76828	-4.08497										-3.66956
-3.87419	-4.98422	-4.28067									-4.20539	-3.42271
-3.656	-4.47939	-3.68466										-3.3896
-3.96738	-4.78042										-3.58526	-3.1277
-4.01723	-4.7693	-4.36191										-2.71228
-4.83594	-6.80632											-2.70927
-3.75995	-5.255											-2.02292
-4.05636	-4.17128											-2.84774
-4.64493	-5.15113											-2.55574
-3.656	-5.48175										-3.75835	-2.42028
-3.79453	-5.64724
-3.63339	-5.56703										-3.78394
-3.96617	-6.31462
-4.25657	-4.71625
-3.77495	-4.05488										-4.13615
-5.19579	-5.94348										-3.98716
-4.12413	-4.41308										-3.78394
-3.77495	-4.46929										-4.1512
-3.80189	-4.42516										-4.39504
-4.27466	-4.23552										-3.99166
-4.82711	-5.77989										-4.26258
-4.26257	-3.82507										-4.13615
-3.56416	-4.48333
											-4.13314
	-4.91186										-4.383
	-4.62782										-4.27764
	-5.86201										-4.05788
	-6.81417										-4.23248
-3.81248	-5.15914
	-5.07536										-4.19636
	-4.10908
	-4.33479
	-3.75276
	-3.93442										-3.83812
	-3.49201										-4.08949
	-3.69962
											-3.86522
	-4.387
-4.18131	-3.83624
	-3.71579
-3.67264
	-4.31677
	-3.46993
-3.68319	-4.30777										-4.54857
											-4.55458
											-3.88629
											-4.33483
											-3.97662
											-3.64547
											-4.59071
											-4.34989
											-4.52447
											-4.07294
											-4.72015
											-5.4095
											-4.51093
											-4.75928
											-4.98805
											-4.71113
											-5.30716
											-4.53802
											-4.57264
											-4.07444
											-4.61027
											-4.42815
											-4.46126
											-4.29469
											-4.00972
											-4.16926
											-4.40106
											-4.74122
											-5.9875
											-4.39353
											-4.42715
											-4.3268

[truncated: 4 more sheets: Fig 4B, Fig 5A, Fig 5B, Fig 5C]
